# Supplementary material for: Single-cell transcriptomes identify patient-tailored therapies for selective co-inhibition of cancer clones
Source: Nat Commun. 2024 Oct 3;15:8579. doi: 10.1038/s41467-024-52980-5 (PMC11450203; doi:10.1038/s41467-024-52980-5)
Supplement: Supplementary file 4 — Source Data [file 41467_2024_52980_MOESM4_ESM.xlsx]

## Sheet: Fig2b
Source data for Figure 2 | Experimental validation using bulk and cell population drug assays
a) Identification of cell types using scRNA-seq profiles of complex bone marrow samples from 12 AML patients.
Patient	Normal Cells
1	CD8+ T cells
2	NKT-like cells; CD8+ T cells; CD4+ T cells
3	NKT-like cells
4	NKT-like cells
5	CD4+ T cells;NKT-like cells
6	NKT-like cells
7	NKT-like cells; CD4+ T cells; Erythrocytes
8	CD8+ T cells; Some Neutrophils
9	NKT-like cells; CD4+ T cells; Erythrocytes
10	CD8+ T cells; Erythrocytes
11	CD4+ T cells; NK cells; CD8+ T cells
12	NKT-like cells; CD4+ T cells
b) Ex vivo drug sensitivity differences between single-agent treatments predicted by scTherapy to be either effective or ineffective in whole-well cell viability assays (p<0.001, Wilcoxon test).
	Patient	CellInhibition	CompoundType
1	Patient 1	99.7	Effective
2	Patient 1	99.7	Effective
3	Patient 1	99	Effective
4	Patient 1	99	Effective
5	Patient 1	91.9	Effective
6	Patient 1	86.4	Effective
7	Patient 1	66.5	Effective
8	Patient 1	65.6	Effective
9	Patient 1	56.2	Effective
10	Patient 1	59.3	Effective
11	Patient 1	46	Effective
12	Patient 1	41.8	Effective
13	Patient 1	4	Effective
14	Patient 1	3.6	Effective
15	Patient 1	57.9	Effective
16	Patient 1	0.3	Ineffective
17	Patient 1	0.3	Ineffective
18	Patient 1	1.8	Ineffective
19	Patient 1	2.1	Ineffective
20	Patient 1	4.5	Ineffective
21	Patient 1	7.8	Ineffective
22	Patient 1	11.9	Ineffective
23	Patient 1	14.6	Ineffective
24	Patient 1	15.9	Ineffective
25	Patient 1	21.1	Ineffective
26	Patient 1	22.7	Ineffective
27	Patient 1	23.1	Ineffective
28	Patient 1	25.3	Ineffective
29	Patient 1	27.4	Ineffective
30	Patient 1	38.6	Ineffective
31	Patient 2	6.3	Effective
32	Patient 2	8.3	Effective
33	Patient 2	22.8	Effective
34	Patient 2	30	Effective
35	Patient 2	32.2	Effective
36	Patient 2	34.3	Effective
37	Patient 2	41.3	Effective
38	Patient 2	46.4	Effective
39	Patient 2	69.3	Effective
40	Patient 2	72	Effective
41	Patient 2	86.8	Effective
42	Patient 2	90	Effective
43	Patient 2	90.1	Effective
44	Patient 2	91.89	Effective
45	Patient 2	97.11	Effective
46	Patient 2	0.1	Ineffective
47	Patient 2	0.3	Ineffective
48	Patient 2	0.3	Ineffective
49	Patient 2	1	Ineffective
50	Patient 2	2.7	Ineffective
51	Patient 2	3.2	Ineffective
52	Patient 2	4.4	Ineffective
53	Patient 2	4.6	Ineffective
54	Patient 2	10.8	Ineffective
55	Patient 2	11.8	Ineffective
56	Patient 2	12.7	Ineffective
57	Patient 2	15.2	Ineffective
58	Patient 2	20.6	Ineffective
59	Patient 2	25.6	Ineffective
60	Patient 2	47	Ineffective
61	Patient 3	100	Effective
62	Patient 3	99.3	Effective
63	Patient 3	99.8	Effective
64	Patient 3	100	Effective
65	Patient 3	93.9	Effective
66	Patient 3	82	Effective
67	Patient 3	69.9	Effective
68	Patient 3	71.9	Effective
69	Patient 3	53	Effective
70	Patient 3	44.4	Effective
71	Patient 3	44.4	Effective
72	Patient 3	39.9	Effective
73	Patient 3	35.9	Effective
74	Patient 3	40.1	Effective
75	Patient 3	13.8	Effective
76	Patient 3	61.4	Ineffective
77	Patient 3	26	Ineffective
78	Patient 3	22.3	Ineffective
79	Patient 3	14.4	Ineffective
80	Patient 3	8.3	Ineffective
81	Patient 3	8.3	Ineffective
82	Patient 3	10.5	Ineffective
83	Patient 3	0.4	Ineffective
84	Patient 3	0.6	Ineffective
85	Patient 3	0.6	Ineffective
86	Patient 3	3.8	Ineffective
87	Patient 3	3.8	Ineffective
88	Patient 3	11	Ineffective
89	Patient 3	2.3	Ineffective
90	Patient 3	6.5	Ineffective
91	Patient 4	7.5	Effective
92	Patient 4	25.3	Effective
93	Patient 4	42.59	Effective
94	Patient 4	43.5	Effective
95	Patient 4	70.5	Effective
96	Patient 4	83.1	Effective
97	Patient 4	94.92	Effective
98	Patient 4	96.1	Effective
99	Patient 4	96.9	Effective
100	Patient 4	98.8	Effective
101	Patient 4	99.1	Effective
102	Patient 4	99.9	Effective
103	Patient 4	100	Effective
104	Patient 4	100	Effective
105	Patient 4	100	Effective
106	Patient 4	0	Ineffective
107	Patient 4	0.2	Ineffective
108	Patient 4	0.2	Ineffective
109	Patient 4	0.2	Ineffective
110	Patient 4	0.2	Ineffective
111	Patient 4	1.7	Ineffective
112	Patient 4	2	Ineffective
113	Patient 4	3.1	Ineffective
114	Patient 4	3.4	Ineffective
115	Patient 4	3.4	Ineffective
116	Patient 4	3.6	Ineffective
117	Patient 4	7.1	Ineffective
118	Patient 4	8.8	Ineffective
119	Patient 4	31.8	Ineffective
120	Patient 4	74.4	Ineffective
121	Patient 5	19.7	Effective
122	Patient 5	21.7	Effective
123	Patient 5	25.6	Effective
124	Patient 5	38.6	Effective
125	Patient 5	40.8	Effective
126	Patient 5	45	Effective
127	Patient 5	48.2	Effective
128	Patient 5	45	Effective
129	Patient 5	90.1	Effective
130	Patient 5	96.5	Effective
131	Patient 5	97.8	Effective
132	Patient 5	98	Effective
133	Patient 5	98.3	Effective
134	Patient 5	99	Effective
135	Patient 5	100	Effective
136	Patient 5	0.6	Ineffective
137	Patient 5	0.6	Ineffective
138	Patient 5	1.6	Ineffective
139	Patient 5	1.8	Ineffective
140	Patient 5	2.1	Ineffective
141	Patient 5	2.6	Ineffective
142	Patient 5	3.8	Ineffective
143	Patient 5	4.3	Ineffective
144	Patient 5	4.3	Ineffective
145	Patient 5	5	Ineffective
146	Patient 5	6.3	Ineffective
147	Patient 5	9	Ineffective
148	Patient 5	13.9	Ineffective
149	Patient 5	19.8	Ineffective
150	Patient 5	20.5	Ineffective
151	Patient 6	21.7	Effective
152	Patient 6	20.9	Effective
153	Patient 6	54.1	Effective
154	Patient 6	58.8	Effective
155	Patient 6	60.4	Effective
156	Patient 6	67.8	Effective
157	Patient 6	80.1	Effective
158	Patient 6	82.8	Effective
159	Patient 6	89.3	Effective
160	Patient 6	91.2	Effective
161	Patient 6	96.4	Effective
162	Patient 6	100	Effective
163	Patient 6	100	Effective
164	Patient 6	100	Effective
165	Patient 6	100	Effective
166	Patient 6	0.5	Ineffective
167	Patient 6	0.5	Ineffective
168	Patient 6	0.5	Ineffective
169	Patient 6	0.4	Ineffective
170	Patient 6	0.3	Ineffective
171	Patient 6	4.1	Ineffective
172	Patient 6	2.1	Ineffective
173	Patient 6	2.1	Ineffective
174	Patient 6	6.1	Ineffective
175	Patient 6	21.7	Ineffective
176	Patient 6	24.3	Ineffective
177	Patient 6	24.9	Ineffective
178	Patient 6	26.6	Ineffective
179	Patient 6	33.7	Ineffective
180	Patient 6	42.4	Ineffective
181	Patient 7	7.8	Effective
182	Patient 7	9.7	Effective
183	Patient 7	13.7	Effective
184	Patient 7	23.6	Effective
185	Patient 7	27.7	Effective
186	Patient 7	31.9	Effective
187	Patient 7	35.1	Effective
188	Patient 7	52.1	Effective
189	Patient 7	53.4	Effective
190	Patient 7	56.8	Effective
191	Patient 7	62	Effective
192	Patient 7	66.04	Effective
193	Patient 7	66	Effective
194	Patient 7	73.6	Effective
195	Patient 7	84.8	Effective
196	Patient 7	0	Ineffective
197	Patient 7	0	Ineffective
198	Patient 7	0	Ineffective
199	Patient 7	0	Ineffective
200	Patient 7	0	Ineffective
201	Patient 7	0	Ineffective
202	Patient 7	2.7	Ineffective
203	Patient 7	3.4	Ineffective
204	Patient 7	4.2	Ineffective
205	Patient 7	6	Ineffective
206	Patient 7	8.9	Ineffective
207	Patient 7	12.3	Ineffective
208	Patient 7	26.2	Ineffective
209	Patient 7	37.8	Ineffective
210	Patient 7	42.9	Ineffective
211	Patient 8	22.4	Effective
212	Patient 8	29.9	Effective
213	Patient 8	31.1	Effective
214	Patient 8	32.7	Effective
215	Patient 8	38.5	Effective
216	Patient 8	46.4	Effective
217	Patient 8	48.4	Effective
218	Patient 8	56.4	Effective
219	Patient 8	82.3	Effective
220	Patient 8	94.8	Effective
221	Patient 8	95.3	Effective
222	Patient 8	98.8	Effective
223	Patient 8	99.8	Effective
224	Patient 8	100	Effective
225	Patient 8	100	Effective
226	Patient 8	0.4	Ineffective
227	Patient 8	0.4	Ineffective
228	Patient 8	0.3	Ineffective
229	Patient 8	1.7	Ineffective
230	Patient 8	2.9	Ineffective
231	Patient 8	3.8	Ineffective
232	Patient 8	6	Ineffective
233	Patient 8	7	Ineffective
234	Patient 8	7	Ineffective
235	Patient 8	9.4	Ineffective
236	Patient 8	14.8	Ineffective
237	Patient 8	18.4	Ineffective
238	Patient 8	25.2	Ineffective
239	Patient 8	27.3	Ineffective
240	Patient 8	29.2	Ineffective
241	Patient 9	5.1	Effective
242	Patient 9	8.4	Effective
243	Patient 9	8.6	Effective
244	Patient 9	19.2	Effective
245	Patient 9	25.2	Effective
246	Patient 9	29.1	Effective
247	Patient 9	36.2	Effective
248	Patient 9	56.2	Effective
249	Patient 9	63.6	Effective
250	Patient 9	68.7	Effective
251	Patient 9	77.4	Effective
252	Patient 9	84.8	Effective
253	Patient 9	90.2	Effective
254	Patient 9	93.7	Effective
255	Patient 9	99.6	Effective
256	Patient 9	0.9	Ineffective
257	Patient 9	0	Ineffective
258	Patient 9	0.6	Ineffective
259	Patient 9	1.5	Ineffective
260	Patient 9	2.4	Ineffective
261	Patient 9	2.9	Ineffective
262	Patient 9	2.6	Ineffective
263	Patient 9	3.2	Ineffective
264	Patient 9	8.9	Ineffective
265	Patient 9	9.9	Ineffective
266	Patient 9	13.3	Ineffective
267	Patient 9	15.8	Ineffective
268	Patient 9	16	Ineffective
269	Patient 9	17.2	Ineffective
270	Patient 9	24.6	Ineffective
271	Patient 10	17	Effective
272	Patient 10	33.8	Effective
273	Patient 10	41.7	Effective
274	Patient 10	49	Effective
275	Patient 10	49.1	Effective
276	Patient 10	58.6	Effective
277	Patient 10	63.4	Effective
278	Patient 10	82.3	Effective
279	Patient 10	94.4	Effective
280	Patient 10	98.8	Effective
281	Patient 10	99.3	Effective
282	Patient 10	99.9	Effective
283	Patient 10	100	Effective
284	Patient 10	100	Effective
285	Patient 10	100	Effective
286	Patient 10	0	Ineffective
287	Patient 10	0	Ineffective
288	Patient 10	0	Ineffective
289	Patient 10	0.5	Ineffective
290	Patient 10	1.4	Ineffective
291	Patient 10	1.4	Ineffective
292	Patient 10	2.7	Ineffective
293	Patient 10	2.7	Ineffective
294	Patient 10	4	Ineffective
295	Patient 10	10.1	Ineffective
296	Patient 10	17.3	Ineffective
297	Patient 10	20.7	Ineffective
298	Patient 10	25.2	Ineffective
299	Patient 10	38.5	Ineffective
300	Patient 10	60.7	Ineffective
301	Patient 11	18.7	Effective
302	Patient 11	23.1	Effective
303	Patient 11	26.4	Effective
304	Patient 11	31.6	Effective
305	Patient 11	59.9	Effective
306	Patient 11	65	Effective
307	Patient 11	69.7	Effective
308	Patient 11	72	Effective
309	Patient 11	74.7	Effective
310	Patient 11	92.5	Effective
311	Patient 11	94.9	Effective
312	Patient 11	95.7	Effective
313	Patient 11	98.3	Effective
314	Patient 11	98.9	Effective
315	Patient 11	100	Effective
316	Patient 11	0	Ineffective
317	Patient 11	1.2	Ineffective
318	Patient 11	2.4	Ineffective
319	Patient 11	4.6	Ineffective
320	Patient 11	10.4	Ineffective
321	Patient 11	11.5	Ineffective
322	Patient 11	17.5	Ineffective
323	Patient 11	18.7	Ineffective
324	Patient 11	21.7	Ineffective
325	Patient 11	23.4	Ineffective
326	Patient 11	25.1	Ineffective
327	Patient 11	26.6	Ineffective
328	Patient 11	30	Ineffective
329	Patient 11	37.9	Ineffective
330	Patient 11	48.1	Ineffective
331	Patient 12	16.3	Effective
332	Patient 12	24.1	Effective
333	Patient 12	33.2	Effective
334	Patient 12	36	Effective
335	Patient 12	36.7	Effective
336	Patient 12	39.4	Effective
337	Patient 12	61.9	Effective
338	Patient 12	70.8	Effective
339	Patient 12	85.5	Effective
340	Patient 12	92.9	Effective
341	Patient 12	93.7	Effective
342	Patient 12	95.7	Effective
343	Patient 12	96.2	Effective
344	Patient 12	97.8	Effective
345	Patient 12	99.6	Effective
346	Patient 12	0.2	Ineffective
347	Patient 12	0.5	Ineffective
348	Patient 12	0.6	Ineffective
349	Patient 12	0.9	Ineffective
350	Patient 12	1.9	Ineffective
351	Patient 12	3.5	Ineffective
352	Patient 12	5.6	Ineffective
353	Patient 12	7.8	Ineffective
354	Patient 12	16	Ineffective
355	Patient 12	28.4	Ineffective
356	Patient 12	35.9	Ineffective
357	Patient 12	37.9	Ineffective
358	Patient 12	45.6	Ineffective
359	Patient 12	48.3	Ineffective
360	Patient 12	50.5	Ineffective

## Sheet: Fig2d
Source data for Figure 2 | Experimental validation using bulk and cell population drug assays
(d) All the model-predicted drug combinations exhibited either synergistic (ZIP>10) or additive effects (0<ZIP<10) in the whole-well combinatorial viability assay (p<0.001, Wilcoxon test; upper panel).
PairIndex	Drug1	Drug2	Dose1	Dose2	Response	DoseUnit	Patient
1	Afatinib	Gemcitabine	0	0	0	nM	Patient5
1	Afatinib	Gemcitabine	10	0	1.15	nM	Patient5
1	Afatinib	Gemcitabine	100	0	0	nM	Patient5
1	Afatinib	Gemcitabine	1000	0	15.73	nM	Patient5
1	Afatinib	Gemcitabine	0	10	27.59	nM	Patient5
1	Afatinib	Gemcitabine	10	10	21.82	nM	Patient5
1	Afatinib	Gemcitabine	100	10	18.6	nM	Patient5
1	Afatinib	Gemcitabine	1000	10	18.98	nM	Patient5
1	Afatinib	Gemcitabine	0	100	27.28	nM	Patient5
1	Afatinib	Gemcitabine	10	100	26.09	nM	Patient5
1	Afatinib	Gemcitabine	100	100	33.91	nM	Patient5
1	Afatinib	Gemcitabine	1000	100	47.75	nM	Patient5
1	Afatinib	Gemcitabine	0	1000	54.6	nM	Patient5
1	Afatinib	Gemcitabine	10	1000	52.32	nM	Patient5
1	Afatinib	Gemcitabine	100	1000	54.64	nM	Patient5
1	Afatinib	Gemcitabine	1000	1000	100	nM	Patient5
2	BI 2536	Gemcitabine	0	0	0	nM	Patient5
2	BI 2536	Gemcitabine	1	0	0	nM	Patient5
2	BI 2536	Gemcitabine	10	0	12.38	nM	Patient5
2	BI 2536	Gemcitabine	100	0	8.01	nM	Patient5
2	BI 2536	Gemcitabine	0	0.1	0	nM	Patient5
2	BI 2536	Gemcitabine	1	0.1	0	nM	Patient5
2	BI 2536	Gemcitabine	10	0.1	9.79	nM	Patient5
2	BI 2536	Gemcitabine	100	0.1	3.58	nM	Patient5
2	BI 2536	Gemcitabine	0	1	0	nM	Patient5
2	BI 2536	Gemcitabine	1	1	6.51	nM	Patient5
2	BI 2536	Gemcitabine	10	1	25.68	nM	Patient5
2	BI 2536	Gemcitabine	100	1	29.59	nM	Patient5
2	BI 2536	Gemcitabine	0	10	27.59	nM	Patient5
2	BI 2536	Gemcitabine	1	10	20.5	nM	Patient5
2	BI 2536	Gemcitabine	10	10	21.82	nM	Patient5
2	BI 2536	Gemcitabine	100	10	37.38	nM	Patient5
3	AZD7762	Gemcitabine	0	0	0	nM	Patient5
3	AZD7762	Gemcitabine	10	0	4.03	nM	Patient5
3	AZD7762	Gemcitabine	100	0	13.55	nM	Patient5
3	AZD7762	Gemcitabine	1000	0	76.26	nM	Patient5
3	AZD7762	Gemcitabine	0	10	27.59	nM	Patient5
3	AZD7762	Gemcitabine	10	10	25.9	nM	Patient5
3	AZD7762	Gemcitabine	100	10	49.04	nM	Patient5
3	AZD7762	Gemcitabine	1000	10	81.31	nM	Patient5
3	AZD7762	Gemcitabine	0	100	27.28	nM	Patient5
3	AZD7762	Gemcitabine	10	100	35.4	nM	Patient5
3	AZD7762	Gemcitabine	100	100	46.57	nM	Patient5
3	AZD7762	Gemcitabine	1000	100	79.76	nM	Patient5
3	AZD7762	Gemcitabine	0	1000	54.6	nM	Patient5
3	AZD7762	Gemcitabine	10	1000	57.59	nM	Patient5
3	AZD7762	Gemcitabine	100	1000	75.05	nM	Patient5
3	AZD7762	Gemcitabine	1000	1000	100	nM	Patient5
4	Cabazitaxel	Carfilzomib	0	0	0	nM	Patient5
4	Cabazitaxel	Carfilzomib	1	0	0	nM	Patient5
4	Cabazitaxel	Carfilzomib	10	0	11.645	nM	Patient5
4	Cabazitaxel	Carfilzomib	100	0	16.86	nM	Patient5
4	Cabazitaxel	Carfilzomib	0	0.1	0	nM	Patient5
4	Cabazitaxel	Carfilzomib	1	0.1	0	nM	Patient5
4	Cabazitaxel	Carfilzomib	10	0.1	15.13	nM	Patient5
4	Cabazitaxel	Carfilzomib	100	0.1	22.34	nM	Patient5
4	Cabazitaxel	Carfilzomib	0	1	3.57	nM	Patient5
4	Cabazitaxel	Carfilzomib	1	1	0	nM	Patient5
4	Cabazitaxel	Carfilzomib	10	1	11.41	nM	Patient5
4	Cabazitaxel	Carfilzomib	100	1	28.88	nM	Patient5
4	Cabazitaxel	Carfilzomib	0	10	99.07	nM	Patient5
4	Cabazitaxel	Carfilzomib	1	10	99.07	nM	Patient5
4	Cabazitaxel	Carfilzomib	10	10	96.36	nM	Patient5
4	Cabazitaxel	Carfilzomib	100	10	95.25	nM	Patient5
5	AZD7762	BI 2536	0	0	0	nM	Patient5
5	AZD7762	BI 2536	1	0	0	nM	Patient5
5	AZD7762	BI 2536	10	0	4.03	nM	Patient5
5	AZD7762	BI 2536	100	0	13.55	nM	Patient5
5	AZD7762	BI 2536	0	10	12.38	nM	Patient5
5	AZD7762	BI 2536	1	10	17.05	nM	Patient5
5	AZD7762	BI 2536	10	10	16.52	nM	Patient5
5	AZD7762	BI 2536	100	10	30.1	nM	Patient5
5	AZD7762	BI 2536	0	100	8.01	nM	Patient5
5	AZD7762	BI 2536	1	100	15.69	nM	Patient5
5	AZD7762	BI 2536	10	100	12.53	nM	Patient5
5	AZD7762	BI 2536	100	100	29.69	nM	Patient5
5	AZD7762	BI 2536	0	1000	54.94	nM	Patient5
5	AZD7762	BI 2536	1	1000	54.22	nM	Patient5
5	AZD7762	BI 2536	10	1000	56.37	nM	Patient5
5	AZD7762	BI 2536	100	1000	69.94	nM	Patient5
6	BI 2536	Taselisib	0	0	0	nM	Patient5
6	BI 2536	Taselisib	10	0	12.38	nM	Patient5
6	BI 2536	Taselisib	100	0	8.01	nM	Patient5
6	BI 2536	Taselisib	1000	0	54.94	nM	Patient5
6	BI 2536	Taselisib	0	10	0	nM	Patient5
6	BI 2536	Taselisib	10	10	16.65	nM	Patient5
6	BI 2536	Taselisib	100	10	10.99	nM	Patient5
6	BI 2536	Taselisib	1000	10	55.74	nM	Patient5
6	BI 2536	Taselisib	0	100	22.86	nM	Patient5
6	BI 2536	Taselisib	10	100	25.53	nM	Patient5
6	BI 2536	Taselisib	100	100	25.77	nM	Patient5
6	BI 2536	Taselisib	1000	100	63.46	nM	Patient5
6	BI 2536	Taselisib	0	1000	42.495	nM	Patient5
6	BI 2536	Taselisib	10	1000	47.17	nM	Patient5
6	BI 2536	Taselisib	100	1000	48.32	nM	Patient5
6	BI 2536	Taselisib	1000	1000	100	nM	Patient5
7	Alvocidib	Pevonedistat	0	0	0	nM	Patient5
7	Alvocidib	Pevonedistat	100	0	40.11	nM	Patient5
7	Alvocidib	Pevonedistat	1000	0	99.755	nM	Patient5
7	Alvocidib	Pevonedistat	10000	0	99.905	nM	Patient5
7	Alvocidib	Pevonedistat	0	100	11.17	nM	Patient5
7	Alvocidib	Pevonedistat	100	100	44.07	nM	Patient5
7	Alvocidib	Pevonedistat	1000	100	99.93	nM	Patient5
7	Alvocidib	Pevonedistat	10000	100	100	nM	Patient5
7	Alvocidib	Pevonedistat	0	1000	67.76	nM	Patient5
7	Alvocidib	Pevonedistat	100	1000	81.06	nM	Patient5
7	Alvocidib	Pevonedistat	1000	1000	100.03	nM	Patient5
7	Alvocidib	Pevonedistat	10000	1000	99.84	nM	Patient5
7	Alvocidib	Pevonedistat	0	10000	92.105	nM	Patient5
7	Alvocidib	Pevonedistat	100	10000	98.06	nM	Patient5
7	Alvocidib	Pevonedistat	1000	10000	99.84	nM	Patient5
7	Alvocidib	Pevonedistat	10000	10000	100	nM	Patient5
8	Afatinib	BI 2536	0	0	0	nM	Patient5
8	Afatinib	BI 2536	10	0	1.15	nM	Patient5
8	Afatinib	BI 2536	100	0	0	nM	Patient5
8	Afatinib	BI 2536	1000	0	15.73	nM	Patient5
8	Afatinib	BI 2536	0	10	12.38	nM	Patient5
8	Afatinib	BI 2536	10	10	21.61	nM	Patient5
8	Afatinib	BI 2536	100	10	13.19	nM	Patient5
8	Afatinib	BI 2536	1000	10	26.89	nM	Patient5
8	Afatinib	BI 2536	0	100	8.01	nM	Patient5
8	Afatinib	BI 2536	10	100	10.3	nM	Patient5
8	Afatinib	BI 2536	100	100	11.21	nM	Patient5
8	Afatinib	BI 2536	1000	100	65.58	nM	Patient5
8	Afatinib	BI 2536	0	1000	54.94	nM	Patient5
8	Afatinib	BI 2536	10	1000	54.68	nM	Patient5
8	Afatinib	BI 2536	100	1000	57.06	nM	Patient5
8	Afatinib	BI 2536	1000	1000	100	nM	Patient5
9	Doxorubicin	Paclitaxel	0	0	0	nM	Patient5
9	Doxorubicin	Paclitaxel	10	0	0	nM	Patient5
9	Doxorubicin	Paclitaxel	100	0	0.175	nM	Patient5
9	Doxorubicin	Paclitaxel	1000	0	55.195	nM	Patient5
9	Doxorubicin	Paclitaxel	0	10	22.08	nM	Patient5
9	Doxorubicin	Paclitaxel	10	10	19.03	nM	Patient5
9	Doxorubicin	Paclitaxel	100	10	8.63	nM	Patient5
9	Doxorubicin	Paclitaxel	1000	10	73.13	nM	Patient5
9	Doxorubicin	Paclitaxel	0	100	26.68	nM	Patient5
9	Doxorubicin	Paclitaxel	10	100	25.77	nM	Patient5
9	Doxorubicin	Paclitaxel	100	100	35.27	nM	Patient5
9	Doxorubicin	Paclitaxel	1000	100	78.66	nM	Patient5
9	Doxorubicin	Paclitaxel	0	1000	37.91	nM	Patient5
9	Doxorubicin	Paclitaxel	10	1000	21.39	nM	Patient5
9	Doxorubicin	Paclitaxel	100	1000	10.45	nM	Patient5
9	Doxorubicin	Paclitaxel	1000	1000	100	nM	Patient5
10	Afatinib	Talazoparib	0	0	0	nM	Patient5
10	Afatinib	Talazoparib	10	0	0	nM	Patient5
10	Afatinib	Talazoparib	100	0	0	nM	Patient5
10	Afatinib	Talazoparib	1000	0	13.8	nM	Patient5
10	Afatinib	Talazoparib	0	10	0.875	nM	Patient5
10	Afatinib	Talazoparib	10	10	4.5	nM	Patient5
10	Afatinib	Talazoparib	100	10	1.42	nM	Patient5
10	Afatinib	Talazoparib	1000	10	13.67	nM	Patient5
10	Afatinib	Talazoparib	0	100	3.41	nM	Patient5
10	Afatinib	Talazoparib	10	100	10.23	nM	Patient5
10	Afatinib	Talazoparib	100	100	11.11	nM	Patient5
10	Afatinib	Talazoparib	1000	100	22.09	nM	Patient5
10	Afatinib	Talazoparib	0	1000	57.61	nM	Patient5
10	Afatinib	Talazoparib	10	1000	60.48	nM	Patient5
10	Afatinib	Talazoparib	100	1000	55.6	nM	Patient5
10	Afatinib	Talazoparib	1000	1000	100	nM	Patient5
11	Dinaciclib	Panobinostat	0	0	0	nM	Patient5
11	Dinaciclib	Panobinostat	0.1	0	0	nM	Patient5
11	Dinaciclib	Panobinostat	1	0	0	nM	Patient5
11	Dinaciclib	Panobinostat	10	0	84.8	nM	Patient5
11	Dinaciclib	Panobinostat	0	10	5.74	nM	Patient5
11	Dinaciclib	Panobinostat	0.1	10	44.84	nM	Patient5
11	Dinaciclib	Panobinostat	1	10	44.31	nM	Patient5
11	Dinaciclib	Panobinostat	10	10	87.34	nM	Patient5
11	Dinaciclib	Panobinostat	0	100	97.22	nM	Patient5
11	Dinaciclib	Panobinostat	0.1	100	98.34	nM	Patient5
11	Dinaciclib	Panobinostat	1	100	97.27	nM	Patient5
11	Dinaciclib	Panobinostat	10	100	99.03	nM	Patient5
11	Dinaciclib	Panobinostat	0	1000	97.615	nM	Patient5
11	Dinaciclib	Panobinostat	0.1	1000	98.21	nM	Patient5
11	Dinaciclib	Panobinostat	1	1000	98.66	nM	Patient5
11	Dinaciclib	Panobinostat	10	1000	99.56	nM	Patient5
12	Talazoparib	Taselisib	0	0	0	nM	Patient5
12	Talazoparib	Taselisib	10	0	0.875	nM	Patient5
12	Talazoparib	Taselisib	100	0	3.41	nM	Patient5
12	Talazoparib	Taselisib	1000	0	57.61	nM	Patient5
12	Talazoparib	Taselisib	0	10	0	nM	Patient5
12	Talazoparib	Taselisib	10	10	0	nM	Patient5
12	Talazoparib	Taselisib	100	10	11.84	nM	Patient5
12	Talazoparib	Taselisib	1000	10	63.69	nM	Patient5
12	Talazoparib	Taselisib	0	100	12.065	nM	Patient5
12	Talazoparib	Taselisib	10	100	14.56	nM	Patient5
12	Talazoparib	Taselisib	100	100	22.45	nM	Patient5
12	Talazoparib	Taselisib	1000	100	65.98	nM	Patient5
12	Talazoparib	Taselisib	0	1000	44.86	nM	Patient5
12	Talazoparib	Taselisib	10	1000	36.25	nM	Patient5
12	Talazoparib	Taselisib	100	1000	53.03	nM	Patient5
12	Talazoparib	Taselisib	1000	1000	100	nM	Patient5
13	Pevonedistat	Taselisib	0	0	0	nM	Patient5
13	Pevonedistat	Taselisib	1	0	5.1	nM	Patient5
13	Pevonedistat	Taselisib	10	0	0	nM	Patient5
13	Pevonedistat	Taselisib	100	0	24.36	nM	Patient5
13	Pevonedistat	Taselisib	0	1	0	nM	Patient5
13	Pevonedistat	Taselisib	1	1	1.6	nM	Patient5
13	Pevonedistat	Taselisib	10	1	0	nM	Patient5
13	Pevonedistat	Taselisib	100	1	12.16	nM	Patient5
13	Pevonedistat	Taselisib	0	10	0	nM	Patient5
13	Pevonedistat	Taselisib	1	10	0	nM	Patient5
13	Pevonedistat	Taselisib	10	10	0	nM	Patient5
13	Pevonedistat	Taselisib	100	10	19.12	nM	Patient5
13	Pevonedistat	Taselisib	0	100	12.065	nM	Patient5
13	Pevonedistat	Taselisib	1	100	16.13	nM	Patient5
13	Pevonedistat	Taselisib	10	100	4.12	nM	Patient5
13	Pevonedistat	Taselisib	100	100	33.72	nM	Patient5
14	AZD7762	Panobinostat	0	0	0	nM	Patient5
14	AZD7762	Panobinostat	0.1	0	0	nM	Patient5
14	AZD7762	Panobinostat	1	0	0	nM	Patient5
14	AZD7762	Panobinostat	10	0	12.98	nM	Patient5
14	AZD7762	Panobinostat	0	10	5.74	nM	Patient5
14	AZD7762	Panobinostat	0.1	10	36.13	nM	Patient5
14	AZD7762	Panobinostat	1	10	29.91	nM	Patient5
14	AZD7762	Panobinostat	10	10	49.88	nM	Patient5
14	AZD7762	Panobinostat	0	100	97.22	nM	Patient5
14	AZD7762	Panobinostat	0.1	100	96.92	nM	Patient5
14	AZD7762	Panobinostat	1	100	96.75	nM	Patient5
14	AZD7762	Panobinostat	10	100	96.99	nM	Patient5
14	AZD7762	Panobinostat	0	1000	97.615	nM	Patient5
14	AZD7762	Panobinostat	0.1	1000	96.46	nM	Patient5
14	AZD7762	Panobinostat	1	1000	97.53	nM	Patient5
14	AZD7762	Panobinostat	10	1000	96.78	nM	Patient5
15	AZD7762	Talazoparib	0	0	0	nM	Patient5
15	AZD7762	Talazoparib	0.1	0	0	nM	Patient5
15	AZD7762	Talazoparib	1	0	0	nM	Patient5
15	AZD7762	Talazoparib	10	0	12.98	nM	Patient5
15	AZD7762	Talazoparib	0	10	0.875	nM	Patient5
15	AZD7762	Talazoparib	0.1	10	0	nM	Patient5
15	AZD7762	Talazoparib	1	10	12.18	nM	Patient5
15	AZD7762	Talazoparib	10	10	14.26	nM	Patient5
15	AZD7762	Talazoparib	0	100	3.41	nM	Patient5
15	AZD7762	Talazoparib	0.1	100	21.3	nM	Patient5
15	AZD7762	Talazoparib	1	100	12.01	nM	Patient5
15	AZD7762	Talazoparib	10	100	9.83	nM	Patient5
15	AZD7762	Talazoparib	0	1000	57.61	nM	Patient5
15	AZD7762	Talazoparib	0.1	1000	59.25	nM	Patient5
15	AZD7762	Talazoparib	1	1000	66.46	nM	Patient5
15	AZD7762	Talazoparib	10	1000	69.39	nM	Patient5
16	Panobinostat	Pevonedistat	0	0	0	nM	Patient5
16	Panobinostat	Pevonedistat	0.1	0	5.025	nM	Patient5
16	Panobinostat	Pevonedistat	1	0	0	nM	Patient5
16	Panobinostat	Pevonedistat	10	0	5.74	nM	Patient5
16	Panobinostat	Pevonedistat	0	1	5.1	nM	Patient5
16	Panobinostat	Pevonedistat	0.1	1	13.38	nM	Patient5
16	Panobinostat	Pevonedistat	1	1	0	nM	Patient5
16	Panobinostat	Pevonedistat	10	1	19.36	nM	Patient5
16	Panobinostat	Pevonedistat	0	10	0	nM	Patient5
16	Panobinostat	Pevonedistat	0.1	10	0	nM	Patient5
16	Panobinostat	Pevonedistat	1	10	0	nM	Patient5
16	Panobinostat	Pevonedistat	10	10	32.43	nM	Patient5
16	Panobinostat	Pevonedistat	0	100	24.36	nM	Patient5
16	Panobinostat	Pevonedistat	0.1	100	16.73	nM	Patient5
16	Panobinostat	Pevonedistat	1	100	29.78	nM	Patient5
16	Panobinostat	Pevonedistat	10	100	31.99	nM	Patient5
17	Cobimetinib	Mubritinib	0	0	0	nM	Patient5
17	Cobimetinib	Mubritinib	10	0	0	nM	Patient5
17	Cobimetinib	Mubritinib	100	0	59.56	nM	Patient5
17	Cobimetinib	Mubritinib	1000	0	86.15	nM	Patient5
17	Cobimetinib	Mubritinib	0	10	19.63	nM	Patient5
17	Cobimetinib	Mubritinib	10	10	27.19	nM	Patient5
17	Cobimetinib	Mubritinib	100	10	67.78	nM	Patient5
17	Cobimetinib	Mubritinib	1000	10	88.58	nM	Patient5
17	Cobimetinib	Mubritinib	0	100	30.13	nM	Patient5
17	Cobimetinib	Mubritinib	10	100	40.28	nM	Patient5
17	Cobimetinib	Mubritinib	100	100	73.76	nM	Patient5
17	Cobimetinib	Mubritinib	1000	100	88.49	nM	Patient5
17	Cobimetinib	Mubritinib	0	1000	45.57	nM	Patient5
17	Cobimetinib	Mubritinib	10	1000	65.46	nM	Patient5
17	Cobimetinib	Mubritinib	100	1000	88.18	nM	Patient5
17	Cobimetinib	Mubritinib	1000	1000	100	nM	Patient5
18	Mubritinib	Raltitrexed	0	0	0	nM	Patient5
18	Mubritinib	Raltitrexed	10	0	19.63	nM	Patient5
18	Mubritinib	Raltitrexed	100	0	30.13	nM	Patient5
18	Mubritinib	Raltitrexed	1000	0	45.57	nM	Patient5
18	Mubritinib	Raltitrexed	0	10	0.4	nM	Patient5
18	Mubritinib	Raltitrexed	10	10	17.81	nM	Patient5
18	Mubritinib	Raltitrexed	100	10	26.9	nM	Patient5
18	Mubritinib	Raltitrexed	1000	10	53.87	nM	Patient5
18	Mubritinib	Raltitrexed	0	100	3.98	nM	Patient5
18	Mubritinib	Raltitrexed	10	100	17.39	nM	Patient5
18	Mubritinib	Raltitrexed	100	100	36.06	nM	Patient5
18	Mubritinib	Raltitrexed	1000	100	57.51	nM	Patient5
18	Mubritinib	Raltitrexed	0	1000	1.645	nM	Patient5
18	Mubritinib	Raltitrexed	10	1000	22.93	nM	Patient5
18	Mubritinib	Raltitrexed	100	1000	36.03	nM	Patient5
18	Mubritinib	Raltitrexed	1000	1000	100	nM	Patient5
19	Mubritinib	Panobinostat	0	0	0	nM	Patient5
19	Mubritinib	Panobinostat	10	0	19.63	nM	Patient5
19	Mubritinib	Panobinostat	100	0	30.13	nM	Patient5
19	Mubritinib	Panobinostat	1000	0	45.57	nM	Patient5
19	Mubritinib	Panobinostat	0	10	5.74	nM	Patient5
19	Mubritinib	Panobinostat	10	10	51.34	nM	Patient5
19	Mubritinib	Panobinostat	100	10	56.07	nM	Patient5
19	Mubritinib	Panobinostat	1000	10	76.86	nM	Patient5
19	Mubritinib	Panobinostat	0	100	97.64	nM	Patient5
19	Mubritinib	Panobinostat	10	100	97.53	nM	Patient5
19	Mubritinib	Panobinostat	100	100	98.22	nM	Patient5
19	Mubritinib	Panobinostat	1000	100	98.66	nM	Patient5
19	Mubritinib	Panobinostat	0	1000	97.4	nM	Patient5
19	Mubritinib	Panobinostat	10	1000	98.58	nM	Patient5
19	Mubritinib	Panobinostat	100	1000	99.36	nM	Patient5
19	Mubritinib	Panobinostat	1000	1000	100	nM	Patient5
20	BI 2536	Cobimetinib	0	0	0	nM	Patient5
20	BI 2536	Cobimetinib	10	0	6.97	nM	Patient5
20	BI 2536	Cobimetinib	100	0	10.7	nM	Patient5
20	BI 2536	Cobimetinib	1000	0	54.565	nM	Patient5
20	BI 2536	Cobimetinib	0	10	0	nM	Patient5
20	BI 2536	Cobimetinib	10	10	22.07	nM	Patient5
20	BI 2536	Cobimetinib	100	10	35.68	nM	Patient5
20	BI 2536	Cobimetinib	1000	10	68.61	nM	Patient5
20	BI 2536	Cobimetinib	0	100	59.56	nM	Patient5
20	BI 2536	Cobimetinib	10	100	66.86	nM	Patient5
20	BI 2536	Cobimetinib	100	100	75.13	nM	Patient5
20	BI 2536	Cobimetinib	1000	100	95.15	nM	Patient5
20	BI 2536	Cobimetinib	0	1000	86.15	nM	Patient5
20	BI 2536	Cobimetinib	10	1000	87.87	nM	Patient5
20	BI 2536	Cobimetinib	100	1000	93.71	nM	Patient5
20	BI 2536	Cobimetinib	1000	1000	100	nM	Patient5
21	Raltitrexed	Sirolimus	0	0	0	nM	Patient5
21	Raltitrexed	Sirolimus	10	0	0.4	nM	Patient5
21	Raltitrexed	Sirolimus	100	0	3.98	nM	Patient5
21	Raltitrexed	Sirolimus	1000	0	1.645	nM	Patient5
21	Raltitrexed	Sirolimus	0	1	1.56	nM	Patient5
21	Raltitrexed	Sirolimus	10	1	0	nM	Patient5
21	Raltitrexed	Sirolimus	100	1	6.85	nM	Patient5
21	Raltitrexed	Sirolimus	1000	1	2.55	nM	Patient5
21	Raltitrexed	Sirolimus	0	10	21.465	nM	Patient5
21	Raltitrexed	Sirolimus	10	10	30.1	nM	Patient5
21	Raltitrexed	Sirolimus	100	10	22.31	nM	Patient5
21	Raltitrexed	Sirolimus	1000	10	23.12	nM	Patient5
21	Raltitrexed	Sirolimus	0	100	16.455	nM	Patient5
21	Raltitrexed	Sirolimus	10	100	19.39	nM	Patient5
21	Raltitrexed	Sirolimus	100	100	19.76	nM	Patient5
21	Raltitrexed	Sirolimus	1000	100	100	nM	Patient5
22	BI 2536	Panobinostat	0	0	0	nM	Patient5
22	BI 2536	Panobinostat	10	0	6.97	nM	Patient5
22	BI 2536	Panobinostat	100	0	10.7	nM	Patient5
22	BI 2536	Panobinostat	1000	0	54.565	nM	Patient5
22	BI 2536	Panobinostat	0	0.1	0	nM	Patient5
22	BI 2536	Panobinostat	10	0.1	17.55	nM	Patient5
22	BI 2536	Panobinostat	100	0.1	22.6	nM	Patient5
22	BI 2536	Panobinostat	1000	0.1	57.19	nM	Patient5
22	BI 2536	Panobinostat	0	1	0	nM	Patient5
22	BI 2536	Panobinostat	10	1	19.4	nM	Patient5
22	BI 2536	Panobinostat	100	1	19.18	nM	Patient5
22	BI 2536	Panobinostat	1000	1	56.4	nM	Patient5
22	BI 2536	Panobinostat	0	10	5.74	nM	Patient5
22	BI 2536	Panobinostat	10	10	58.94	nM	Patient5
22	BI 2536	Panobinostat	100	10	55.37	nM	Patient5
22	BI 2536	Panobinostat	1000	10	83.06	nM	Patient5
23	BI 2536	Raltitrexed	0	0	0	nM	Patient5
23	BI 2536	Raltitrexed	10	0	6.97	nM	Patient5
23	BI 2536	Raltitrexed	100	0	10.7	nM	Patient5
23	BI 2536	Raltitrexed	1000	0	54.565	nM	Patient5
23	BI 2536	Raltitrexed	0	10	0.4	nM	Patient5
23	BI 2536	Raltitrexed	10	10	2.53	nM	Patient5
23	BI 2536	Raltitrexed	100	10	17.9	nM	Patient5
23	BI 2536	Raltitrexed	1000	10	61.17	nM	Patient5
23	BI 2536	Raltitrexed	0	100	3.98	nM	Patient5
23	BI 2536	Raltitrexed	10	100	10.25	nM	Patient5
23	BI 2536	Raltitrexed	100	100	25.04	nM	Patient5
23	BI 2536	Raltitrexed	1000	100	59.66	nM	Patient5
23	BI 2536	Raltitrexed	0	1000	1.645	nM	Patient5
23	BI 2536	Raltitrexed	10	1000	16.57	nM	Patient5
23	BI 2536	Raltitrexed	100	1000	15.39	nM	Patient5
23	BI 2536	Raltitrexed	1000	1000	100	nM	Patient5
24	Cobimetinib	Sirolimus	0	0	0	nM	Patient5
24	Cobimetinib	Sirolimus	10	0	0	nM	Patient5
24	Cobimetinib	Sirolimus	100	0	59.56	nM	Patient5
24	Cobimetinib	Sirolimus	1000	0	86.15	nM	Patient5
24	Cobimetinib	Sirolimus	0	1	1.56	nM	Patient5
24	Cobimetinib	Sirolimus	10	1	17.58	nM	Patient5
24	Cobimetinib	Sirolimus	100	1	61.54	nM	Patient5
24	Cobimetinib	Sirolimus	1000	1	87.87	nM	Patient5
24	Cobimetinib	Sirolimus	0	10	21.465	nM	Patient5
24	Cobimetinib	Sirolimus	10	10	43.01	nM	Patient5
24	Cobimetinib	Sirolimus	100	10	83.09	nM	Patient5
24	Cobimetinib	Sirolimus	1000	10	91.09	nM	Patient5
24	Cobimetinib	Sirolimus	0	100	16.455	nM	Patient5
24	Cobimetinib	Sirolimus	10	100	41.42	nM	Patient5
24	Cobimetinib	Sirolimus	100	100	81.64	nM	Patient5
24	Cobimetinib	Sirolimus	1000	100	100	nM	Patient5
25	Afatinib	BI 2536	0	0	0	nM	Patient6
25	Afatinib	BI 2536	1	0	6.1	nM	Patient6
25	Afatinib	BI 2536	10	0	0.65	nM	Patient6
25	Afatinib	BI 2536	100	0	3.64	nM	Patient6
25	Afatinib	BI 2536	0	0.1	0	nM	Patient6
25	Afatinib	BI 2536	1	0.1	0	nM	Patient6
25	Afatinib	BI 2536	10	0.1	0	nM	Patient6
25	Afatinib	BI 2536	100	0.1	11.62	nM	Patient6
25	Afatinib	BI 2536	0	1	0	nM	Patient6
25	Afatinib	BI 2536	1	1	0	nM	Patient6
25	Afatinib	BI 2536	10	1	0	nM	Patient6
25	Afatinib	BI 2536	100	1	6.04	nM	Patient6
25	Afatinib	BI 2536	0	10	24.58	nM	Patient6
25	Afatinib	BI 2536	1	10	28.28	nM	Patient6
25	Afatinib	BI 2536	10	10	21.74	nM	Patient6
25	Afatinib	BI 2536	100	10	33.7	nM	Patient6
26	Bortezomib	Luminespib	0	0	0	nM	Patient6
26	Bortezomib	Luminespib	0.1	0	0.245	nM	Patient6
26	Bortezomib	Luminespib	1	0	3.695	nM	Patient6
26	Bortezomib	Luminespib	10	0	99.065	nM	Patient6
26	Bortezomib	Luminespib	0	10	80.91	nM	Patient6
26	Bortezomib	Luminespib	0.1	10	83.38	nM	Patient6
26	Bortezomib	Luminespib	1	10	85.97	nM	Patient6
26	Bortezomib	Luminespib	10	10	97.93	nM	Patient6
26	Bortezomib	Luminespib	0	100	94.24	nM	Patient6
26	Bortezomib	Luminespib	0.1	100	94.79	nM	Patient6
26	Bortezomib	Luminespib	1	100	95.17	nM	Patient6
26	Bortezomib	Luminespib	10	100	98.15	nM	Patient6
26	Bortezomib	Luminespib	0	1000	94.56	nM	Patient6
26	Bortezomib	Luminespib	0.1	1000	96.87	nM	Patient6
26	Bortezomib	Luminespib	1	1000	94.24	nM	Patient6
26	Bortezomib	Luminespib	10	1000	98.18	nM	Patient6
27	Doxorubicin	Topotecan	0	0	0	nM	Patient6
27	Doxorubicin	Topotecan	1	0	0	nM	Patient6
27	Doxorubicin	Topotecan	10	0	0	nM	Patient6
27	Doxorubicin	Topotecan	100	0	0	nM	Patient6
27	Doxorubicin	Topotecan	0	100	26.87	nM	Patient6
27	Doxorubicin	Topotecan	1	100	32.96	nM	Patient6
27	Doxorubicin	Topotecan	10	100	29.15	nM	Patient6
27	Doxorubicin	Topotecan	100	100	27.83	nM	Patient6
27	Doxorubicin	Topotecan	0	1000	36.84	nM	Patient6
27	Doxorubicin	Topotecan	1	1000	48.76	nM	Patient6
27	Doxorubicin	Topotecan	10	1000	46.49	nM	Patient6
27	Doxorubicin	Topotecan	100	1000	47.74	nM	Patient6
27	Doxorubicin	Topotecan	0	10000	90.72	nM	Patient6
27	Doxorubicin	Topotecan	1	10000	91.48	nM	Patient6
27	Doxorubicin	Topotecan	10	10000	94.08	nM	Patient6
27	Doxorubicin	Topotecan	100	10000	93.38	nM	Patient6
28	Bortezomib	Panobinostat	0	0	0	nM	Patient6
28	Bortezomib	Panobinostat	0.1	0	0.245	nM	Patient6
28	Bortezomib	Panobinostat	1	0	3.695	nM	Patient6
28	Bortezomib	Panobinostat	10	0	99.065	nM	Patient6
28	Bortezomib	Panobinostat	0	0.1	0	nM	Patient6
28	Bortezomib	Panobinostat	0.1	0.1	2.96	nM	Patient6
28	Bortezomib	Panobinostat	1	0.1	0	nM	Patient6
28	Bortezomib	Panobinostat	10	0.1	98.79	nM	Patient6
28	Bortezomib	Panobinostat	0	1	0.245	nM	Patient6
28	Bortezomib	Panobinostat	0.1	1	1.87	nM	Patient6
28	Bortezomib	Panobinostat	1	1	0.59	nM	Patient6
28	Bortezomib	Panobinostat	10	1	98.79	nM	Patient6
28	Bortezomib	Panobinostat	0	10	38.09	nM	Patient6
28	Bortezomib	Panobinostat	0.1	10	53.02	nM	Patient6
28	Bortezomib	Panobinostat	1	10	54.92	nM	Patient6
28	Bortezomib	Panobinostat	10	10	98.98	nM	Patient6
29	Doxorubicin	Trametinib	0	0	0	nM	Patient6
29	Doxorubicin	Trametinib	1	0	0	nM	Patient6
29	Doxorubicin	Trametinib	10	0	0	nM	Patient6
29	Doxorubicin	Trametinib	100	0	0	nM	Patient6
29	Doxorubicin	Trametinib	0	0.25	2.395	nM	Patient6
29	Doxorubicin	Trametinib	1	0.25	2.9	nM	Patient6
29	Doxorubicin	Trametinib	10	0.25	0	nM	Patient6
29	Doxorubicin	Trametinib	100	0.25	0	nM	Patient6
29	Doxorubicin	Trametinib	0	2.5	11.81	nM	Patient6
29	Doxorubicin	Trametinib	1	2.5	26.97	nM	Patient6
29	Doxorubicin	Trametinib	10	2.5	31.55	nM	Patient6
29	Doxorubicin	Trametinib	100	2.5	24.98	nM	Patient6
29	Doxorubicin	Trametinib	0	25	58.65	nM	Patient6
29	Doxorubicin	Trametinib	1	25	66	nM	Patient6
29	Doxorubicin	Trametinib	10	25	60.43	nM	Patient6
29	Doxorubicin	Trametinib	100	25	62.83	nM	Patient6
30	Doxorubicin	Paclitaxel	0	0	0	nM	Patient6
30	Doxorubicin	Paclitaxel	1	0	0	nM	Patient6
30	Doxorubicin	Paclitaxel	10	0	0	nM	Patient6
30	Doxorubicin	Paclitaxel	100	0	0	nM	Patient6
30	Doxorubicin	Paclitaxel	0	0.1	0	nM	Patient6
30	Doxorubicin	Paclitaxel	1	0.1	0	nM	Patient6
30	Doxorubicin	Paclitaxel	10	0.1	0	nM	Patient6
30	Doxorubicin	Paclitaxel	100	0.1	0	nM	Patient6
30	Doxorubicin	Paclitaxel	0	1	0	nM	Patient6
30	Doxorubicin	Paclitaxel	1	1	0	nM	Patient6
30	Doxorubicin	Paclitaxel	10	1	0	nM	Patient6
30	Doxorubicin	Paclitaxel	100	1	0	nM	Patient6
30	Doxorubicin	Paclitaxel	0	10	6.435	nM	Patient6
30	Doxorubicin	Paclitaxel	1	10	34.76	nM	Patient6
30	Doxorubicin	Paclitaxel	10	10	0	nM	Patient6
30	Doxorubicin	Paclitaxel	100	10	28.76	nM	Patient6
31	Dasatinib	Trametinib	0	0	0	nM	Patient6
31	Dasatinib	Trametinib	1	0	3.325	nM	Patient6
31	Dasatinib	Trametinib	10	0	28.81	nM	Patient6
31	Dasatinib	Trametinib	100	0	39.645	nM	Patient6
31	Dasatinib	Trametinib	0	0.25	2.395	nM	Patient6
31	Dasatinib	Trametinib	1	0.25	5.14	nM	Patient6
31	Dasatinib	Trametinib	10	0.25	44.53	nM	Patient6
31	Dasatinib	Trametinib	100	0.25	48.6	nM	Patient6
31	Dasatinib	Trametinib	0	2.5	11.81	nM	Patient6
31	Dasatinib	Trametinib	1	2.5	22.71	nM	Patient6
31	Dasatinib	Trametinib	10	2.5	62.42	nM	Patient6
31	Dasatinib	Trametinib	100	2.5	69.85	nM	Patient6
31	Dasatinib	Trametinib	0	25	58.65	nM	Patient6
31	Dasatinib	Trametinib	1	25	70.49	nM	Patient6
31	Dasatinib	Trametinib	10	25	75.75	nM	Patient6
31	Dasatinib	Trametinib	100	25	76.65	nM	Patient6
32	Dinaciclib	Panobinostat	0	0	0	nM	Patient6
32	Dinaciclib	Panobinostat	0.1	0	0	nM	Patient6
32	Dinaciclib	Panobinostat	1	0	0	nM	Patient6
32	Dinaciclib	Panobinostat	10	0	0	nM	Patient6
32	Dinaciclib	Panobinostat	0	0.1	0	nM	Patient6
32	Dinaciclib	Panobinostat	0.1	0.1	0	nM	Patient6
32	Dinaciclib	Panobinostat	1	0.1	0	nM	Patient6
32	Dinaciclib	Panobinostat	10	0.1	49.79	nM	Patient6
32	Dinaciclib	Panobinostat	0	1	0.245	nM	Patient6
32	Dinaciclib	Panobinostat	0.1	1	0	nM	Patient6
32	Dinaciclib	Panobinostat	1	1	0	nM	Patient6
32	Dinaciclib	Panobinostat	10	1	83.63	nM	Patient6
32	Dinaciclib	Panobinostat	0	10	38.09	nM	Patient6
32	Dinaciclib	Panobinostat	0.1	10	51.23	nM	Patient6
32	Dinaciclib	Panobinostat	1	10	47.1	nM	Patient6
32	Dinaciclib	Panobinostat	10	10	89.05	nM	Patient6
33	Luminespib	Trametinib	0	0	0	nM	Patient6
33	Luminespib	Trametinib	0.1	0	0	nM	Patient6
33	Luminespib	Trametinib	1	0	0	nM	Patient6
33	Luminespib	Trametinib	10	0	83.05	nM	Patient6
33	Luminespib	Trametinib	0	0.25	4.295	nM	Patient6
33	Luminespib	Trametinib	0.1	0.25	16.99	nM	Patient6
33	Luminespib	Trametinib	1	0.25	26.61	nM	Patient6
33	Luminespib	Trametinib	10	0.25	89.44	nM	Patient6
33	Luminespib	Trametinib	0	2.5	26.035	nM	Patient6
33	Luminespib	Trametinib	0.1	2.5	21.16	nM	Patient6
33	Luminespib	Trametinib	1	2.5	15.07	nM	Patient6
33	Luminespib	Trametinib	10	2.5	90.18	nM	Patient6
33	Luminespib	Trametinib	0	25	64.8	nM	Patient6
33	Luminespib	Trametinib	0.1	25	58.31	nM	Patient6
33	Luminespib	Trametinib	1	25	63.89	nM	Patient6
33	Luminespib	Trametinib	10	25	91.72	nM	Patient6
34	Afatinib	Rigosertib	0	0	0	nM	Patient6
34	Afatinib	Rigosertib	10	0	0	nM	Patient6
34	Afatinib	Rigosertib	100	0	0.28	nM	Patient6
34	Afatinib	Rigosertib	1000	0	20.58	nM	Patient6
34	Afatinib	Rigosertib	0	1	0	nM	Patient6
34	Afatinib	Rigosertib	10	1	0	nM	Patient6
34	Afatinib	Rigosertib	100	1	4.67	nM	Patient6
34	Afatinib	Rigosertib	1000	1	19.83	nM	Patient6
34	Afatinib	Rigosertib	0	10	0	nM	Patient6
34	Afatinib	Rigosertib	10	10	0	nM	Patient6
34	Afatinib	Rigosertib	100	10	11.71	nM	Patient6
34	Afatinib	Rigosertib	1000	10	17.38	nM	Patient6
34	Afatinib	Rigosertib	0	100	42.785	nM	Patient6
34	Afatinib	Rigosertib	10	100	40.03	nM	Patient6
34	Afatinib	Rigosertib	100	100	47.4	nM	Patient6
34	Afatinib	Rigosertib	1000	100	56.72	nM	Patient6
35	Rigosertib	Trametinib	0	0	0	nM	Patient6
35	Rigosertib	Trametinib	1	0	0	nM	Patient6
35	Rigosertib	Trametinib	10	0	0	nM	Patient6
35	Rigosertib	Trametinib	100	0	42.785	nM	Patient6
35	Rigosertib	Trametinib	0	0.25	4.295	nM	Patient6
35	Rigosertib	Trametinib	1	0.25	1.68	nM	Patient6
35	Rigosertib	Trametinib	10	0.25	2.46	nM	Patient6
35	Rigosertib	Trametinib	100	0.25	46.42	nM	Patient6
35	Rigosertib	Trametinib	0	2.5	26.035	nM	Patient6
35	Rigosertib	Trametinib	1	2.5	30.48	nM	Patient6
35	Rigosertib	Trametinib	10	2.5	28.14	nM	Patient6
35	Rigosertib	Trametinib	100	2.5	65.61	nM	Patient6
35	Rigosertib	Trametinib	0	25	64.8	nM	Patient6
35	Rigosertib	Trametinib	1	25	69.46	nM	Patient6
35	Rigosertib	Trametinib	10	25	68.97	nM	Patient6
35	Rigosertib	Trametinib	100	25	83.63	nM	Patient6
36	Afatinib	Luminespib	0	0	0	nM	Patient6
36	Afatinib	Luminespib	1	0	0	nM	Patient6
36	Afatinib	Luminespib	10	0	0	nM	Patient6
36	Afatinib	Luminespib	100	0	0.28	nM	Patient6
36	Afatinib	Luminespib	0	0.1	0	nM	Patient6
36	Afatinib	Luminespib	1	0.1	0	nM	Patient6
36	Afatinib	Luminespib	10	0.1	10.96	nM	Patient6
36	Afatinib	Luminespib	100	0.1	3.79	nM	Patient6
36	Afatinib	Luminespib	0	1	0	nM	Patient6
36	Afatinib	Luminespib	1	1	0	nM	Patient6
36	Afatinib	Luminespib	10	1	8.98	nM	Patient6
36	Afatinib	Luminespib	100	1	4.45	nM	Patient6
36	Afatinib	Luminespib	0	10	83.05	nM	Patient6
36	Afatinib	Luminespib	1	10	85.46	nM	Patient6
36	Afatinib	Luminespib	10	10	86.18	nM	Patient6
36	Afatinib	Luminespib	100	10	88.82	nM	Patient6
37	Bortezomib	Dasatinib	0	0	0	nM	Patient6
37	Bortezomib	Dasatinib	10	0	99.41	nM	Patient6
37	Bortezomib	Dasatinib	100	0	98.98	nM	Patient6
37	Bortezomib	Dasatinib	1000	0	98.98	nM	Patient6
37	Bortezomib	Dasatinib	0	1	0	nM	Patient6
37	Bortezomib	Dasatinib	10	1	98.33	nM	Patient6
37	Bortezomib	Dasatinib	100	1	99.6	nM	Patient6
37	Bortezomib	Dasatinib	1000	1	99.02	nM	Patient6
37	Bortezomib	Dasatinib	0	10	23.22	nM	Patient6
37	Bortezomib	Dasatinib	10	10	98.59	nM	Patient6
37	Bortezomib	Dasatinib	100	10	99.86	nM	Patient6
37	Bortezomib	Dasatinib	1000	10	99.47	nM	Patient6
37	Bortezomib	Dasatinib	0	100	31.89	nM	Patient6
37	Bortezomib	Dasatinib	10	100	98.95	nM	Patient6
37	Bortezomib	Dasatinib	100	100	99.15	nM	Patient6
37	Bortezomib	Dasatinib	1000	100	99.8	nM	Patient6
38	Afatinib	Dasatinib	0	0	0	nM	Patient6
38	Afatinib	Dasatinib	0.1	0	0	nM	Patient6
38	Afatinib	Dasatinib	1	0	0	nM	Patient6
38	Afatinib	Dasatinib	10	0	0	nM	Patient6
38	Afatinib	Dasatinib	0	1	0	nM	Patient6
38	Afatinib	Dasatinib	0.1	1	0	nM	Patient6
38	Afatinib	Dasatinib	1	1	0	nM	Patient6
38	Afatinib	Dasatinib	10	1	0	nM	Patient6
38	Afatinib	Dasatinib	0	10	23.22	nM	Patient6
38	Afatinib	Dasatinib	0.1	10	17.58	nM	Patient6
38	Afatinib	Dasatinib	1	10	28.79	nM	Patient6
38	Afatinib	Dasatinib	10	10	18.92	nM	Patient6
38	Afatinib	Dasatinib	0	100	31.89	nM	Patient6
38	Afatinib	Dasatinib	0.1	100	36.64	nM	Patient6
38	Afatinib	Dasatinib	1	100	24.03	nM	Patient6
38	Afatinib	Dasatinib	10	100	42.41	nM	Patient6
39	Cabazitaxel	Carfilzomib	0	0	0	nM	Patient6
39	Cabazitaxel	Carfilzomib	10	0	40.62	nM	Patient6
39	Cabazitaxel	Carfilzomib	100	0	41.225	nM	Patient6
39	Cabazitaxel	Carfilzomib	1000	0	44.595	nM	Patient6
39	Cabazitaxel	Carfilzomib	0	10	96.77	nM	Patient6
39	Cabazitaxel	Carfilzomib	10	10	99.24	nM	Patient6
39	Cabazitaxel	Carfilzomib	100	10	98.82	nM	Patient6
39	Cabazitaxel	Carfilzomib	1000	10	99.15	nM	Patient6
39	Cabazitaxel	Carfilzomib	0	100	100.03	nM	Patient6
39	Cabazitaxel	Carfilzomib	10	100	98.69	nM	Patient6
39	Cabazitaxel	Carfilzomib	100	100	99.37	nM	Patient6
39	Cabazitaxel	Carfilzomib	1000	100	99.99	nM	Patient6
39	Cabazitaxel	Carfilzomib	0	1000	100.06	nM	Patient6
39	Cabazitaxel	Carfilzomib	10	1000	99.8	nM	Patient6
39	Cabazitaxel	Carfilzomib	100	1000	99.86	nM	Patient6
39	Cabazitaxel	Carfilzomib	1000	1000	100	nM	Patient6
40	Dasatinib	Dinaciclib	0	0	0	nM	Patient6
40	Dasatinib	Dinaciclib	1	0	0	nM	Patient6
40	Dasatinib	Dinaciclib	10	0	23.22	nM	Patient6
40	Dasatinib	Dinaciclib	100	0	31.89	nM	Patient6
40	Dasatinib	Dinaciclib	0	0.1	0	nM	Patient6
40	Dasatinib	Dinaciclib	1	0.1	0	nM	Patient6
40	Dasatinib	Dinaciclib	10	0.1	24.39	nM	Patient6
40	Dasatinib	Dinaciclib	100	0.1	34.07	nM	Patient6
40	Dasatinib	Dinaciclib	0	1	0	nM	Patient6
40	Dasatinib	Dinaciclib	1	1	0	nM	Patient6
40	Dasatinib	Dinaciclib	10	1	25.5	nM	Patient6
40	Dasatinib	Dinaciclib	100	1	37.72	nM	Patient6
40	Dasatinib	Dinaciclib	0	10	0	nM	Patient6
40	Dasatinib	Dinaciclib	1	10	82.4	nM	Patient6
40	Dasatinib	Dinaciclib	10	10	90.02	nM	Patient6
40	Dasatinib	Dinaciclib	100	10	88.23	nM	Patient6
41	Mubritinib	Tipifarnib	0	0	0	nM	Patient6
41	Mubritinib	Tipifarnib	0.1	0	0	nM	Patient6
41	Mubritinib	Tipifarnib	1	0	0	nM	Patient6
41	Mubritinib	Tipifarnib	10	0	6.68	nM	Patient6
41	Mubritinib	Tipifarnib	0	100	32.015	nM	Patient6
41	Mubritinib	Tipifarnib	0.1	100	43.86	nM	Patient6
41	Mubritinib	Tipifarnib	1	100	41.89	nM	Patient6
41	Mubritinib	Tipifarnib	10	100	46.91	nM	Patient6
41	Mubritinib	Tipifarnib	0	1000	41.73	nM	Patient6
41	Mubritinib	Tipifarnib	0.1	1000	46.55	nM	Patient6
41	Mubritinib	Tipifarnib	1	1000	39.56	nM	Patient6
41	Mubritinib	Tipifarnib	10	1000	50.92	nM	Patient6
41	Mubritinib	Tipifarnib	0	10000	96.235	nM	Patient6
41	Mubritinib	Tipifarnib	0.1	10000	92.76	nM	Patient6
41	Mubritinib	Tipifarnib	1	10000	94.33	nM	Patient6
41	Mubritinib	Tipifarnib	10	10000	96.79	nM	Patient6
42	Cobimetinib	Tipifarnib	0	0	0	nM	Patient6
42	Cobimetinib	Tipifarnib	10	0	7.4	nM	Patient6
42	Cobimetinib	Tipifarnib	100	0	49.05	nM	Patient6
42	Cobimetinib	Tipifarnib	1000	0	77.04	nM	Patient6
42	Cobimetinib	Tipifarnib	0	100	32.015	nM	Patient6
42	Cobimetinib	Tipifarnib	10	100	51.15	nM	Patient6
42	Cobimetinib	Tipifarnib	100	100	75.72	nM	Patient6
42	Cobimetinib	Tipifarnib	1000	100	83.6	nM	Patient6
42	Cobimetinib	Tipifarnib	0	1000	41.73	nM	Patient6
42	Cobimetinib	Tipifarnib	10	1000	62.57	nM	Patient6
42	Cobimetinib	Tipifarnib	100	1000	87.51	nM	Patient6
42	Cobimetinib	Tipifarnib	1000	1000	89.08	nM	Patient6
42	Cobimetinib	Tipifarnib	0	10000	96.235	nM	Patient6
42	Cobimetinib	Tipifarnib	10	10000	98.04	nM	Patient6
42	Cobimetinib	Tipifarnib	100	10000	98.53	nM	Patient6
42	Cobimetinib	Tipifarnib	1000	10000	100	nM	Patient6
43	Raltitrexed	Tipifarnib	0	0	0	nM	Patient6
43	Raltitrexed	Tipifarnib	10	0	0	nM	Patient6
43	Raltitrexed	Tipifarnib	100	0	14.785	nM	Patient6
43	Raltitrexed	Tipifarnib	1000	0	1.84	nM	Patient6
43	Raltitrexed	Tipifarnib	0	100	32.015	nM	Patient6
43	Raltitrexed	Tipifarnib	10	100	30.24	nM	Patient6
43	Raltitrexed	Tipifarnib	100	100	39.89	nM	Patient6
43	Raltitrexed	Tipifarnib	1000	100	30.44	nM	Patient6
43	Raltitrexed	Tipifarnib	0	1000	41.73	nM	Patient6
43	Raltitrexed	Tipifarnib	10	1000	47.24	nM	Patient6
43	Raltitrexed	Tipifarnib	100	1000	49.37	nM	Patient6
43	Raltitrexed	Tipifarnib	1000	1000	43.99	nM	Patient6
43	Raltitrexed	Tipifarnib	0	10000	96.235	nM	Patient6
43	Raltitrexed	Tipifarnib	10	10000	96.69	nM	Patient6
43	Raltitrexed	Tipifarnib	100	10000	97.88	nM	Patient6
43	Raltitrexed	Tipifarnib	1000	10000	100	nM	Patient6
44	AZD8055	Tipifarnib	0	0	0	nM	Patient6
44	AZD8055	Tipifarnib	1	0	0	nM	Patient6
44	AZD8055	Tipifarnib	10	0	4.605	nM	Patient6
44	AZD8055	Tipifarnib	100	0	49.34	nM	Patient6
44	AZD8055	Tipifarnib	0	100	32.015	nM	Patient6
44	AZD8055	Tipifarnib	1	100	31.92	nM	Patient6
44	AZD8055	Tipifarnib	10	100	26.07	nM	Patient6
44	AZD8055	Tipifarnib	100	100	57.15	nM	Patient6
44	AZD8055	Tipifarnib	0	1000	41.73	nM	Patient6
44	AZD8055	Tipifarnib	1	1000	50.46	nM	Patient6
44	AZD8055	Tipifarnib	10	1000	42.74	nM	Patient6
44	AZD8055	Tipifarnib	100	1000	72.64	nM	Patient6
44	AZD8055	Tipifarnib	0	10000	96.235	nM	Patient6
44	AZD8055	Tipifarnib	1	10000	96.14	nM	Patient6
44	AZD8055	Tipifarnib	10	10000	96.56	nM	Patient6
44	AZD8055	Tipifarnib	100	10000	96.99	nM	Patient6
45	Cobimetinib	Raltitrexed	0	0	0	nM	Patient6
45	Cobimetinib	Raltitrexed	10	0	7.4	nM	Patient6
45	Cobimetinib	Raltitrexed	100	0	49.05	nM	Patient6
45	Cobimetinib	Raltitrexed	1000	0	77.04	nM	Patient6
45	Cobimetinib	Raltitrexed	0	10	0	nM	Patient6
45	Cobimetinib	Raltitrexed	10	10	5.24	nM	Patient6
45	Cobimetinib	Raltitrexed	100	10	48.65	nM	Patient6
45	Cobimetinib	Raltitrexed	1000	10	80.55	nM	Patient6
45	Cobimetinib	Raltitrexed	0	100	14.785	nM	Patient6
45	Cobimetinib	Raltitrexed	10	100	17.94	nM	Patient6
45	Cobimetinib	Raltitrexed	100	100	56.4	nM	Patient6
45	Cobimetinib	Raltitrexed	1000	100	84.75	nM	Patient6
45	Cobimetinib	Raltitrexed	0	1000	1.84	nM	Patient6
45	Cobimetinib	Raltitrexed	10	1000	22.89	nM	Patient6
45	Cobimetinib	Raltitrexed	100	1000	51.61	nM	Patient6
45	Cobimetinib	Raltitrexed	1000	1000	100	nM	Patient6
46	Mubritinib	Raltitrexed	0	0	0	nM	Patient6
46	Mubritinib	Raltitrexed	0.1	0	0	nM	Patient6
46	Mubritinib	Raltitrexed	1	0	0	nM	Patient6
46	Mubritinib	Raltitrexed	10	0	6.68	nM	Patient6
46	Mubritinib	Raltitrexed	0	10	0	nM	Patient6
46	Mubritinib	Raltitrexed	0.1	10	0	nM	Patient6
46	Mubritinib	Raltitrexed	1	10	2.09	nM	Patient6
46	Mubritinib	Raltitrexed	10	10	16	nM	Patient6
46	Mubritinib	Raltitrexed	0	100	14.785	nM	Patient6
46	Mubritinib	Raltitrexed	0.1	100	3.79	nM	Patient6
46	Mubritinib	Raltitrexed	1	100	15.02	nM	Patient6
46	Mubritinib	Raltitrexed	10	100	27.65	nM	Patient6
46	Mubritinib	Raltitrexed	0	1000	1.84	nM	Patient6
46	Mubritinib	Raltitrexed	0.1	1000	0.25	nM	Patient6
46	Mubritinib	Raltitrexed	1	1000	7.07	nM	Patient6
46	Mubritinib	Raltitrexed	10	1000	22.53	nM	Patient6
47	AZD8055	Raltitrexed	0	0	0	nM	Patient6
47	AZD8055	Raltitrexed	100	0	49.34	nM	Patient6
47	AZD8055	Raltitrexed	1000	0	70.145	nM	Patient6
47	AZD8055	Raltitrexed	10000	0	73.1	nM	Patient6
47	AZD8055	Raltitrexed	0	10	0	nM	Patient6
47	AZD8055	Raltitrexed	100	10	56.13	nM	Patient6
47	AZD8055	Raltitrexed	1000	10	71.07	nM	Patient6
47	AZD8055	Raltitrexed	10000	10	73.07	nM	Patient6
47	AZD8055	Raltitrexed	0	100	14.785	nM	Patient6
47	AZD8055	Raltitrexed	100	100	56.82	nM	Patient6
47	AZD8055	Raltitrexed	1000	100	74.64	nM	Patient6
47	AZD8055	Raltitrexed	10000	100	77.53	nM	Patient6
47	AZD8055	Raltitrexed	0	1000	1.84	nM	Patient6
47	AZD8055	Raltitrexed	100	1000	67.23	nM	Patient6
47	AZD8055	Raltitrexed	1000	1000	66.41	nM	Patient6
47	AZD8055	Raltitrexed	10000	1000	100	nM	Patient6
48	Cobimetinib	Mubritinib	0	0	0	nM	Patient6
48	Cobimetinib	Mubritinib	10	0	7.4	nM	Patient6
48	Cobimetinib	Mubritinib	100	0	49.05	nM	Patient6
48	Cobimetinib	Mubritinib	1000	0	77.04	nM	Patient6
48	Cobimetinib	Mubritinib	0	10	6.68	nM	Patient6
48	Cobimetinib	Mubritinib	10	10	33.1	nM	Patient6
48	Cobimetinib	Mubritinib	100	10	55.48	nM	Patient6
48	Cobimetinib	Mubritinib	1000	10	80.88	nM	Patient6
48	Cobimetinib	Mubritinib	0	100	39.46	nM	Patient6
48	Cobimetinib	Mubritinib	10	100	47.63	nM	Patient6
48	Cobimetinib	Mubritinib	100	100	70.21	nM	Patient6
48	Cobimetinib	Mubritinib	1000	100	83.47	nM	Patient6
48	Cobimetinib	Mubritinib	0	1000	61.75	nM	Patient6
48	Cobimetinib	Mubritinib	10	1000	74.31	nM	Patient6
48	Cobimetinib	Mubritinib	100	1000	87.47	nM	Patient6
48	Cobimetinib	Mubritinib	1000	1000	100	nM	Patient6
49	Pacritinib	Rigosertib	0	0	0	nM	Patient11
49	Pacritinib	Rigosertib	100	0	0	nM	Patient11
49	Pacritinib	Rigosertib	1000	0	35.365	nM	Patient11
49	Pacritinib	Rigosertib	10000	0	98.69	nM	Patient11
49	Pacritinib	Rigosertib	0	1	0	nM	Patient11
49	Pacritinib	Rigosertib	100	1	0	nM	Patient11
49	Pacritinib	Rigosertib	1000	1	36.46	nM	Patient11
49	Pacritinib	Rigosertib	10000	1	100.06	nM	Patient11
49	Pacritinib	Rigosertib	0	10	0	nM	Patient11
49	Pacritinib	Rigosertib	100	10	8.46	nM	Patient11
49	Pacritinib	Rigosertib	1000	10	38.28	nM	Patient11
49	Pacritinib	Rigosertib	10000	10	100.06	nM	Patient11
49	Pacritinib	Rigosertib	0	100	36.31	nM	Patient11
49	Pacritinib	Rigosertib	100	100	39.2	nM	Patient11
49	Pacritinib	Rigosertib	1000	100	47.24	nM	Patient11
49	Pacritinib	Rigosertib	10000	100	99.68	nM	Patient11
50	Danusertib	Pacritinib	0	0	0	nM	Patient11
50	Danusertib	Pacritinib	100	0	12.56	nM	Patient11
50	Danusertib	Pacritinib	1000	0	17.26	nM	Patient11
50	Danusertib	Pacritinib	10000	0	8.08	nM	Patient11
50	Danusertib	Pacritinib	0	10	0	nM	Patient11
50	Danusertib	Pacritinib	100	10	0	nM	Patient11
50	Danusertib	Pacritinib	1000	10	21.36	nM	Patient11
50	Danusertib	Pacritinib	10000	10	24.17	nM	Patient11
50	Danusertib	Pacritinib	0	100	0	nM	Patient11
50	Danusertib	Pacritinib	100	100	12.94	nM	Patient11
50	Danusertib	Pacritinib	1000	100	27.28	nM	Patient11
50	Danusertib	Pacritinib	10000	100	28.34	nM	Patient11
50	Danusertib	Pacritinib	0	1000	35.365	nM	Patient11
50	Danusertib	Pacritinib	100	1000	37.68	nM	Patient11
50	Danusertib	Pacritinib	1000	1000	39.35	nM	Patient11
50	Danusertib	Pacritinib	10000	1000	64.62	nM	Patient11
51	Idarubicin	Topotecan	0	0	0	nM	Patient11
51	Idarubicin	Topotecan	0.1	0	0	nM	Patient11
51	Idarubicin	Topotecan	1	0	2.31	nM	Patient11
51	Idarubicin	Topotecan	10	0	5.58	nM	Patient11
51	Idarubicin	Topotecan	0	1	0	nM	Patient11
51	Idarubicin	Topotecan	0.1	1	0	nM	Patient11
51	Idarubicin	Topotecan	1	1	0	nM	Patient11
51	Idarubicin	Topotecan	10	1	0	nM	Patient11
51	Idarubicin	Topotecan	0	10	4.915	nM	Patient11
51	Idarubicin	Topotecan	0.1	10	2.31	nM	Patient11
51	Idarubicin	Topotecan	1	10	8.92	nM	Patient11
51	Idarubicin	Topotecan	10	10	0	nM	Patient11
51	Idarubicin	Topotecan	0	100	19.73	nM	Patient11
51	Idarubicin	Topotecan	0.1	100	17.49	nM	Patient11
51	Idarubicin	Topotecan	1	100	19.77	nM	Patient11
51	Idarubicin	Topotecan	10	100	29.56	nM	Patient11
52	Dinaciclib	Docetaxel	0	0	0	nM	Patient11
52	Dinaciclib	Docetaxel	0.1	0	0	nM	Patient11
52	Dinaciclib	Docetaxel	1	0	0	nM	Patient11
52	Dinaciclib	Docetaxel	10	0	0	nM	Patient11
52	Dinaciclib	Docetaxel	0	0.1	3.32	nM	Patient11
52	Dinaciclib	Docetaxel	0.1	0.1	0	nM	Patient11
52	Dinaciclib	Docetaxel	1	0.1	0	nM	Patient11
52	Dinaciclib	Docetaxel	10	0.1	39.12	nM	Patient11
52	Dinaciclib	Docetaxel	0	1	0	nM	Patient11
52	Dinaciclib	Docetaxel	0.1	1	0	nM	Patient11
52	Dinaciclib	Docetaxel	1	1	0	nM	Patient11
52	Dinaciclib	Docetaxel	10	1	31.99	nM	Patient11
52	Dinaciclib	Docetaxel	0	10	8.405	nM	Patient11
52	Dinaciclib	Docetaxel	0.1	10	15.37	nM	Patient11
52	Dinaciclib	Docetaxel	1	10	22.5	nM	Patient11
52	Dinaciclib	Docetaxel	10	10	44.96	nM	Patient11
53	Dinaciclib	Panobinostat	0	0	0	nM	Patient11
53	Dinaciclib	Panobinostat	10	0	0	nM	Patient11
53	Dinaciclib	Panobinostat	100	0	96.95	nM	Patient11
53	Dinaciclib	Panobinostat	1000	0	99.07	nM	Patient11
53	Dinaciclib	Panobinostat	0	0.1	0	nM	Patient11
53	Dinaciclib	Panobinostat	10	0.1	31.3	nM	Patient11
53	Dinaciclib	Panobinostat	100	0.1	99.45	nM	Patient11
53	Dinaciclib	Panobinostat	1000	0.1	99.07	nM	Patient11
53	Dinaciclib	Panobinostat	0	1	0	nM	Patient11
53	Dinaciclib	Panobinostat	10	1	36.84	nM	Patient11
53	Dinaciclib	Panobinostat	100	1	99.07	nM	Patient11
53	Dinaciclib	Panobinostat	1000	1	97.17	nM	Patient11
53	Dinaciclib	Panobinostat	0	10	44.355	nM	Patient11
53	Dinaciclib	Panobinostat	10	10	35.78	nM	Patient11
53	Dinaciclib	Panobinostat	100	10	97.48	nM	Patient11
53	Dinaciclib	Panobinostat	1000	10	99.22	nM	Patient11
54	Dactolisib	Dinaciclib	0	0	0	nM	Patient11
54	Dactolisib	Dinaciclib	10	0	0	nM	Patient11
54	Dactolisib	Dinaciclib	100	0	9.22	nM	Patient11
54	Dactolisib	Dinaciclib	1000	0	10.775	nM	Patient11
54	Dactolisib	Dinaciclib	0	0.1	0	nM	Patient11
54	Dactolisib	Dinaciclib	10	0.1	0	nM	Patient11
54	Dactolisib	Dinaciclib	100	0.1	17.87	nM	Patient11
54	Dactolisib	Dinaciclib	1000	0.1	15.44	nM	Patient11
54	Dactolisib	Dinaciclib	0	1	0	nM	Patient11
54	Dactolisib	Dinaciclib	10	1	1.48	nM	Patient11
54	Dactolisib	Dinaciclib	100	1	15.14	nM	Patient11
54	Dactolisib	Dinaciclib	1000	1	21.74	nM	Patient11
54	Dactolisib	Dinaciclib	0	10	0	nM	Patient11
54	Dactolisib	Dinaciclib	10	10	45.42	nM	Patient11
54	Dactolisib	Dinaciclib	100	10	71.14	nM	Patient11
54	Dactolisib	Dinaciclib	1000	10	74.41	nM	Patient11
55	Clofarabine	Docetaxel	0	0	0	nM	Patient11
55	Clofarabine	Docetaxel	100	0	78.77	nM	Patient11
55	Clofarabine	Docetaxel	1000	0	86.815	nM	Patient11
55	Clofarabine	Docetaxel	10000	0	93.075	nM	Patient11
55	Clofarabine	Docetaxel	0	0.1	3.32	nM	Patient11
55	Clofarabine	Docetaxel	100	0.1	85.56	nM	Patient11
55	Clofarabine	Docetaxel	1000	0.1	90.12	nM	Patient11
55	Clofarabine	Docetaxel	10000	0.1	94.67	nM	Patient11
55	Clofarabine	Docetaxel	0	1	0	nM	Patient11
55	Clofarabine	Docetaxel	100	1	82	nM	Patient11
55	Clofarabine	Docetaxel	1000	1	85.26	nM	Patient11
55	Clofarabine	Docetaxel	10000	1	93	nM	Patient11
55	Clofarabine	Docetaxel	0	10	8.405	nM	Patient11
55	Clofarabine	Docetaxel	100	10	86.62	nM	Patient11
55	Clofarabine	Docetaxel	1000	10	90.65	nM	Patient11
55	Clofarabine	Docetaxel	10000	10	95.73	nM	Patient11
56	Clofarabine	Topotecan	0	0	0	nM	Patient11
56	Clofarabine	Topotecan	100	0	78.77	nM	Patient11
56	Clofarabine	Topotecan	1000	0	86.815	nM	Patient11
56	Clofarabine	Topotecan	10000	0	93.075	nM	Patient11
56	Clofarabine	Topotecan	0	100	19.73	nM	Patient11
56	Clofarabine	Topotecan	100	100	80.17	nM	Patient11
56	Clofarabine	Topotecan	1000	100	85.33	nM	Patient11
56	Clofarabine	Topotecan	10000	100	90.8	nM	Patient11
56	Clofarabine	Topotecan	0	1000	20.335	nM	Patient11
56	Clofarabine	Topotecan	100	1000	83.74	nM	Patient11
56	Clofarabine	Topotecan	1000	1000	91.18	nM	Patient11
56	Clofarabine	Topotecan	10000	1000	95.96	nM	Patient11
56	Clofarabine	Topotecan	0	10000	55.435	nM	Patient11
56	Clofarabine	Topotecan	100	10000	96.72	nM	Patient11
56	Clofarabine	Topotecan	1000	10000	98.16	nM	Patient11
56	Clofarabine	Topotecan	10000	10000	100	nM	Patient11
57	Cobimetinib	Rigosertib	0	0	0	nM	Patient11
57	Cobimetinib	Rigosertib	0.1	0	100.43	nM	Patient11
57	Cobimetinib	Rigosertib	1	0	100.125	nM	Patient11
57	Cobimetinib	Rigosertib	10	0	99.355	nM	Patient11
57	Cobimetinib	Rigosertib	0	100	49.45	nM	Patient11
57	Cobimetinib	Rigosertib	0.1	100	100.43	nM	Patient11
57	Cobimetinib	Rigosertib	1	100	100.43	nM	Patient11
57	Cobimetinib	Rigosertib	10	100	98.29	nM	Patient11
57	Cobimetinib	Rigosertib	0	1000	49.91	nM	Patient11
57	Cobimetinib	Rigosertib	0.1	1000	100.43	nM	Patient11
57	Cobimetinib	Rigosertib	1	1000	99.2	nM	Patient11
57	Cobimetinib	Rigosertib	10	1000	100.43	nM	Patient11
57	Cobimetinib	Rigosertib	0	10000	50.215	nM	Patient11
57	Cobimetinib	Rigosertib	0.1	10000	100.43	nM	Patient11
57	Cobimetinib	Rigosertib	1	10000	100.43	nM	Patient11
57	Cobimetinib	Rigosertib	10	10000	100.43	nM	Patient11
58	Cabazitaxel	Carfilzomib	0	0	0	nM	Patient11
58	Cabazitaxel	Carfilzomib	10	0	0	nM	Patient11
58	Cabazitaxel	Carfilzomib	100	0	0	nM	Patient11
58	Cabazitaxel	Carfilzomib	1000	0	0	nM	Patient11
58	Cabazitaxel	Carfilzomib	0	10	0	nM	Patient11
58	Cabazitaxel	Carfilzomib	10	10	0	nM	Patient11
58	Cabazitaxel	Carfilzomib	100	10	0	nM	Patient11
58	Cabazitaxel	Carfilzomib	1000	10	32.17	nM	Patient11
58	Cabazitaxel	Carfilzomib	0	100	91.25	nM	Patient11
58	Cabazitaxel	Carfilzomib	10	100	100.43	nM	Patient11
58	Cabazitaxel	Carfilzomib	100	100	93.69	nM	Patient11
58	Cabazitaxel	Carfilzomib	1000	100	98.9	nM	Patient11
58	Cabazitaxel	Carfilzomib	0	1000	86.65	nM	Patient11
58	Cabazitaxel	Carfilzomib	10	1000	97.37	nM	Patient11
58	Cabazitaxel	Carfilzomib	100	1000	100.12	nM	Patient11
58	Cabazitaxel	Carfilzomib	1000	1000	100	nM	Patient11
59	Dinaciclib	Trametinib	0	0	0	nM	Patient12
59	Dinaciclib	Trametinib	0.1	0	0	nM	Patient12
59	Dinaciclib	Trametinib	1	0	0	nM	Patient12
59	Dinaciclib	Trametinib	10	0	64.4	nM	Patient12
59	Dinaciclib	Trametinib	0	0.02	0	nM	Patient12
59	Dinaciclib	Trametinib	0.1	0.02	0	nM	Patient12
59	Dinaciclib	Trametinib	1	0.02	0	nM	Patient12
59	Dinaciclib	Trametinib	10	0.02	69.8	nM	Patient12
59	Dinaciclib	Trametinib	0	0.25	1.82	nM	Patient12
59	Dinaciclib	Trametinib	0.1	0.25	5.54	nM	Patient12
59	Dinaciclib	Trametinib	1	0.25	0	nM	Patient12
59	Dinaciclib	Trametinib	10	0.25	83.49	nM	Patient12
59	Dinaciclib	Trametinib	0	2.5	14.09	nM	Patient12
59	Dinaciclib	Trametinib	0.1	2.5	18.4	nM	Patient12
59	Dinaciclib	Trametinib	1	2.5	19.23	nM	Patient12
59	Dinaciclib	Trametinib	10	2.5	78.16	nM	Patient12
60	Dactolisib	Trametinib	0	0	0	nM	Patient12
60	Dactolisib	Trametinib	0.1	0	0	nM	Patient12
60	Dactolisib	Trametinib	1	0	0	nM	Patient12
60	Dactolisib	Trametinib	10	0	16.08	nM	Patient12
60	Dactolisib	Trametinib	0	0.02	0	nM	Patient12
60	Dactolisib	Trametinib	0.1	0.02	0	nM	Patient12
60	Dactolisib	Trametinib	1	0.02	0.66	nM	Patient12
60	Dactolisib	Trametinib	10	0.02	9.98	nM	Patient12
60	Dactolisib	Trametinib	0	0.25	1.82	nM	Patient12
60	Dactolisib	Trametinib	0.1	0.25	5.42	nM	Patient12
60	Dactolisib	Trametinib	1	0.25	0.92	nM	Patient12
60	Dactolisib	Trametinib	10	0.25	25.01	nM	Patient12
60	Dactolisib	Trametinib	0	2.5	14.09	nM	Patient12
60	Dactolisib	Trametinib	0.1	2.5	21.16	nM	Patient12
60	Dactolisib	Trametinib	1	2.5	12.1	nM	Patient12
60	Dactolisib	Trametinib	10	2.5	28.29	nM	Patient12
61	AZD8055	Dinaciclib	0	0	0	nM	Patient12
61	AZD8055	Dinaciclib	10	0	0	nM	Patient12
61	AZD8055	Dinaciclib	100	0	36.065	nM	Patient12
61	AZD8055	Dinaciclib	1000	0	30.055	nM	Patient12
61	AZD8055	Dinaciclib	0	0.1	0	nM	Patient12
61	AZD8055	Dinaciclib	10	0.1	4	nM	Patient12
61	AZD8055	Dinaciclib	100	0.1	37.74	nM	Patient12
61	AZD8055	Dinaciclib	1000	0.1	50.27	nM	Patient12
61	AZD8055	Dinaciclib	0	1	0	nM	Patient12
61	AZD8055	Dinaciclib	10	1	10.11	nM	Patient12
61	AZD8055	Dinaciclib	100	1	37.99	nM	Patient12
61	AZD8055	Dinaciclib	1000	1	44.1	nM	Patient12
61	AZD8055	Dinaciclib	0	10	64.4	nM	Patient12
61	AZD8055	Dinaciclib	10	10	81.3	nM	Patient12
61	AZD8055	Dinaciclib	100	10	72.82	nM	Patient12
61	AZD8055	Dinaciclib	1000	10	83.75	nM	Patient12
62	Panobinostat	Trametinib	0	0	0	nM	Patient12
62	Panobinostat	Trametinib	0.1	0	2.77	nM	Patient12
62	Panobinostat	Trametinib	1	0	0.105	nM	Patient12
62	Panobinostat	Trametinib	10	0	17.625	nM	Patient12
62	Panobinostat	Trametinib	0	0.02	0	nM	Patient12
62	Panobinostat	Trametinib	0.1	0.02	2.14	nM	Patient12
62	Panobinostat	Trametinib	1	0.02	9.91	nM	Patient12
62	Panobinostat	Trametinib	10	0.02	35.42	nM	Patient12
62	Panobinostat	Trametinib	0	0.25	1.82	nM	Patient12
62	Panobinostat	Trametinib	0.1	0.25	5.35	nM	Patient12
62	Panobinostat	Trametinib	1	0.25	8.44	nM	Patient12
62	Panobinostat	Trametinib	10	0.25	42.88	nM	Patient12
62	Panobinostat	Trametinib	0	2.5	14.09	nM	Patient12
62	Panobinostat	Trametinib	0.1	2.5	25.79	nM	Patient12
62	Panobinostat	Trametinib	1	2.5	37.42	nM	Patient12
62	Panobinostat	Trametinib	10	2.5	48.85	nM	Patient12
63	Bortezomib	Selinexor	0	0	0	nM	Patient12
63	Bortezomib	Selinexor	0.1	0	0	nM	Patient12
63	Bortezomib	Selinexor	1	0	0	nM	Patient12
63	Bortezomib	Selinexor	10	0	93.485	nM	Patient12
63	Bortezomib	Selinexor	0	100	80.085	nM	Patient12
63	Bortezomib	Selinexor	0.1	100	78.48	nM	Patient12
63	Bortezomib	Selinexor	1	100	81.63	nM	Patient12
63	Bortezomib	Selinexor	10	100	97.88	nM	Patient12
63	Bortezomib	Selinexor	0	1000	82.365	nM	Patient12
63	Bortezomib	Selinexor	0.1	1000	81.75	nM	Patient12
63	Bortezomib	Selinexor	1	1000	84	nM	Patient12
63	Bortezomib	Selinexor	10	1000	99.55	nM	Patient12
63	Bortezomib	Selinexor	0	10000	95.38	nM	Patient12
63	Bortezomib	Selinexor	0.1	10000	95.96	nM	Patient12
63	Bortezomib	Selinexor	1	10000	92.94	nM	Patient12
63	Bortezomib	Selinexor	10	10000	99.49	nM	Patient12
64	Carfilzomib	Panobinostat	0	0	0	nM	Patient12
64	Carfilzomib	Panobinostat	0.1	0	0	nM	Patient12
64	Carfilzomib	Panobinostat	1	0	0	nM	Patient12
64	Carfilzomib	Panobinostat	10	0	59.36	nM	Patient12
64	Carfilzomib	Panobinostat	0	1	0.105	nM	Patient12
64	Carfilzomib	Panobinostat	0.1	1	0	nM	Patient12
64	Carfilzomib	Panobinostat	1	1	0.47	nM	Patient12
64	Carfilzomib	Panobinostat	10	1	74.69	nM	Patient12
64	Carfilzomib	Panobinostat	0	10	17.625	nM	Patient12
64	Carfilzomib	Panobinostat	0.1	10	39.67	nM	Patient12
64	Carfilzomib	Panobinostat	1	10	40.5	nM	Patient12
64	Carfilzomib	Panobinostat	10	10	92.16	nM	Patient12
64	Carfilzomib	Panobinostat	0	100	88.63	nM	Patient12
64	Carfilzomib	Panobinostat	0.1	100	86.32	nM	Patient12
64	Carfilzomib	Panobinostat	1	100	87.47	nM	Patient12
64	Carfilzomib	Panobinostat	10	100	99.17	nM	Patient12
65	AZD8055	Panobinostat	0	0	0	nM	Patient12
65	AZD8055	Panobinostat	1	0	0	nM	Patient12
65	AZD8055	Panobinostat	10	0	0	nM	Patient12
65	AZD8055	Panobinostat	100	0	36.065	nM	Patient12
65	AZD8055	Panobinostat	0	10	17.625	nM	Patient12
65	AZD8055	Panobinostat	1	10	43.26	nM	Patient12
65	AZD8055	Panobinostat	10	10	43.65	nM	Patient12
65	AZD8055	Panobinostat	100	10	53.03	nM	Patient12
65	AZD8055	Panobinostat	0	100	88.63	nM	Patient12
65	AZD8055	Panobinostat	1	100	91.26	nM	Patient12
65	AZD8055	Panobinostat	10	100	88.31	nM	Patient12
65	AZD8055	Panobinostat	100	100	92.29	nM	Patient12
65	AZD8055	Panobinostat	0	1000	90.555	nM	Patient12
65	AZD8055	Panobinostat	1	1000	94.29	nM	Patient12
65	AZD8055	Panobinostat	10	1000	94.8	nM	Patient12
65	AZD8055	Panobinostat	100	1000	94.29	nM	Patient12
66	Dinaciclib	Panobinostat	0	0	0	nM	Patient12
66	Dinaciclib	Panobinostat	0.1	0	0	nM	Patient12
66	Dinaciclib	Panobinostat	1	0	0	nM	Patient12
66	Dinaciclib	Panobinostat	10	0	64.4	nM	Patient12
66	Dinaciclib	Panobinostat	0	1	0.105	nM	Patient12
66	Dinaciclib	Panobinostat	0.1	1	3.87	nM	Patient12
66	Dinaciclib	Panobinostat	1	1	1.5	nM	Patient12
66	Dinaciclib	Panobinostat	10	1	65.43	nM	Patient12
66	Dinaciclib	Panobinostat	0	10	17.625	nM	Patient12
66	Dinaciclib	Panobinostat	0.1	10	21.22	nM	Patient12
66	Dinaciclib	Panobinostat	1	10	41.27	nM	Patient12
66	Dinaciclib	Panobinostat	10	10	85.67	nM	Patient12
66	Dinaciclib	Panobinostat	0	100	88.63	nM	Patient12
66	Dinaciclib	Panobinostat	0.1	100	89.47	nM	Patient12
66	Dinaciclib	Panobinostat	1	100	90.62	nM	Patient12
66	Dinaciclib	Panobinostat	10	100	89.34	nM	Patient12
67	Bortezomib	Cabazitaxel	0	0	0	nM	Patient12
67	Bortezomib	Cabazitaxel	0.1	0	0	nM	Patient12
67	Bortezomib	Cabazitaxel	1	0	1.115	nM	Patient12
67	Bortezomib	Cabazitaxel	10	0	91.63	nM	Patient12
67	Bortezomib	Cabazitaxel	0	10	4.79	nM	Patient12
67	Bortezomib	Cabazitaxel	0.1	10	19.85	nM	Patient12
67	Bortezomib	Cabazitaxel	1	10	18.3	nM	Patient12
67	Bortezomib	Cabazitaxel	10	10	89.89	nM	Patient12
67	Bortezomib	Cabazitaxel	0	100	11.26	nM	Patient12
67	Bortezomib	Cabazitaxel	0.1	100	7.71	nM	Patient12
67	Bortezomib	Cabazitaxel	1	100	6.9	nM	Patient12
67	Bortezomib	Cabazitaxel	10	100	91.38	nM	Patient12
67	Bortezomib	Cabazitaxel	0	1000	14.75	nM	Patient12
67	Bortezomib	Cabazitaxel	0.1	1000	33.24	nM	Patient12
67	Bortezomib	Cabazitaxel	1	1000	20.16	nM	Patient12
67	Bortezomib	Cabazitaxel	10	1000	97.79	nM	Patient12
68	Bortezomib	Oprozomib	0	0	0	nM	Patient12
68	Bortezomib	Oprozomib	0.1	0	0	nM	Patient12
68	Bortezomib	Oprozomib	1	0	1.115	nM	Patient12
68	Bortezomib	Oprozomib	10	0	91.63	nM	Patient12
68	Bortezomib	Oprozomib	0	0.25	0	nM	Patient12
68	Bortezomib	Oprozomib	0.1	0.25	1.3	nM	Patient12
68	Bortezomib	Oprozomib	1	0.25	2.8	nM	Patient12
68	Bortezomib	Oprozomib	10	0.25	86.9	nM	Patient12
68	Bortezomib	Oprozomib	0	2.5	0	nM	Patient12
68	Bortezomib	Oprozomib	0.1	2.5	0	nM	Patient12
68	Bortezomib	Oprozomib	1	2.5	4.79	nM	Patient12
68	Bortezomib	Oprozomib	10	2.5	90.01	nM	Patient12
68	Bortezomib	Oprozomib	0	25	0	nM	Patient12
68	Bortezomib	Oprozomib	0.1	25	1.36	nM	Patient12
68	Bortezomib	Oprozomib	1	25	6.47	nM	Patient12
68	Bortezomib	Oprozomib	10	25	90.76	nM	Patient12
69	Cabazitaxel	Carfilzomib	0	0	0	nM	Patient12
69	Cabazitaxel	Carfilzomib	10	0	4.79	nM	Patient12
69	Cabazitaxel	Carfilzomib	100	0	11.26	nM	Patient12
69	Cabazitaxel	Carfilzomib	1000	0	14.75	nM	Patient12
69	Cabazitaxel	Carfilzomib	0	0.1	0	nM	Patient12
69	Cabazitaxel	Carfilzomib	10	0.1	23.15	nM	Patient12
69	Cabazitaxel	Carfilzomib	100	0.1	25.95	nM	Patient12
69	Cabazitaxel	Carfilzomib	1000	0.1	27.2	nM	Patient12
69	Cabazitaxel	Carfilzomib	0	1	0	nM	Patient12
69	Cabazitaxel	Carfilzomib	10	1	21.47	nM	Patient12
69	Cabazitaxel	Carfilzomib	100	1	26.14	nM	Patient12
69	Cabazitaxel	Carfilzomib	1000	1	27.07	nM	Patient12
69	Cabazitaxel	Carfilzomib	0	10	62.56	nM	Patient12
69	Cabazitaxel	Carfilzomib	10	10	72.52	nM	Patient12
69	Cabazitaxel	Carfilzomib	100	10	83.16	nM	Patient12
69	Cabazitaxel	Carfilzomib	1000	10	99.41	nM	Patient12
70	AZD8055	Cabazitaxel	0	0	0	nM	Patient12
70	AZD8055	Cabazitaxel	1	0	3.85	nM	Patient12
70	AZD8055	Cabazitaxel	10	0	12.01	nM	Patient12
70	AZD8055	Cabazitaxel	100	0	35.04	nM	Patient12
70	AZD8055	Cabazitaxel	0	10	4.79	nM	Patient12
70	AZD8055	Cabazitaxel	1	10	19.48	nM	Patient12
70	AZD8055	Cabazitaxel	10	10	20.54	nM	Patient12
70	AZD8055	Cabazitaxel	100	10	38.84	nM	Patient12
70	AZD8055	Cabazitaxel	0	100	11.26	nM	Patient12
70	AZD8055	Cabazitaxel	1	100	24.89	nM	Patient12
70	AZD8055	Cabazitaxel	10	100	22.16	nM	Patient12
70	AZD8055	Cabazitaxel	100	100	25.77	nM	Patient12
70	AZD8055	Cabazitaxel	0	1000	14.75	nM	Patient12
70	AZD8055	Cabazitaxel	1	1000	15.18	nM	Patient12
70	AZD8055	Cabazitaxel	10	1000	16.49	nM	Patient12
70	AZD8055	Cabazitaxel	100	1000	43.45	nM	Patient12
71	GSK923295	Idarubicin	0	0	0	nM	Patient12
71	GSK923295	Idarubicin	10	0	0.995	nM	Patient12
71	GSK923295	Idarubicin	100	0	0	nM	Patient12
71	GSK923295	Idarubicin	1000	0	2.115	nM	Patient12
71	GSK923295	Idarubicin	0	0.1	0	nM	Patient12
71	GSK923295	Idarubicin	10	0.1	0	nM	Patient12
71	GSK923295	Idarubicin	100	0.1	0	nM	Patient12
71	GSK923295	Idarubicin	1000	0.1	2.61	nM	Patient12
71	GSK923295	Idarubicin	0	1	0	nM	Patient12
71	GSK923295	Idarubicin	10	1	0	nM	Patient12
71	GSK923295	Idarubicin	100	1	0	nM	Patient12
71	GSK923295	Idarubicin	1000	1	9.64	nM	Patient12
71	GSK923295	Idarubicin	0	10	0	nM	Patient12
71	GSK923295	Idarubicin	10	10	0	nM	Patient12
71	GSK923295	Idarubicin	100	10	0	nM	Patient12
71	GSK923295	Idarubicin	1000	10	13.81	nM	Patient12
72	Alisertib	Quisinostat	0	0	0	nM	Patient12
72	Alisertib	Quisinostat	10	0	0	nM	Patient12
72	Alisertib	Quisinostat	100	0	2.55	nM	Patient12
72	Alisertib	Quisinostat	1000	0	7.095	nM	Patient12
72	Alisertib	Quisinostat	0	0.1	0	nM	Patient12
72	Alisertib	Quisinostat	10	0.1	0	nM	Patient12
72	Alisertib	Quisinostat	100	0.1	4.23	nM	Patient12
72	Alisertib	Quisinostat	1000	0.1	10.76	nM	Patient12
72	Alisertib	Quisinostat	0	1	0	nM	Patient12
72	Alisertib	Quisinostat	10	1	0	nM	Patient12
72	Alisertib	Quisinostat	100	1	0.31	nM	Patient12
72	Alisertib	Quisinostat	1000	1	0	nM	Patient12
72	Alisertib	Quisinostat	0	10	18.61	nM	Patient12
72	Alisertib	Quisinostat	10	10	23.77	nM	Patient12
72	Alisertib	Quisinostat	100	10	36.85	nM	Patient12
72	Alisertib	Quisinostat	1000	10	37.22	nM	Patient12
73	Alisertib	Trametinib	0	0	0	nM	Patient12
73	Alisertib	Trametinib	100	0	2.55	nM	Patient12
73	Alisertib	Trametinib	1000	0	7.095	nM	Patient12
73	Alisertib	Trametinib	10000	0	36.04	nM	Patient12
73	Alisertib	Trametinib	0	2.5	11.32	nM	Patient12
73	Alisertib	Trametinib	100	2.5	26.45	nM	Patient12
73	Alisertib	Trametinib	1000	2.5	37.28	nM	Patient12
73	Alisertib	Trametinib	10000	2.5	52.66	nM	Patient12
73	Alisertib	Trametinib	0	25	10.11	nM	Patient12
73	Alisertib	Trametinib	100	25	20.35	nM	Patient12
73	Alisertib	Trametinib	1000	25	37.78	nM	Patient12
73	Alisertib	Trametinib	10000	25	55.4	nM	Patient12
73	Alisertib	Trametinib	0	250	25.825	nM	Patient12
73	Alisertib	Trametinib	100	250	31	nM	Patient12
73	Alisertib	Trametinib	1000	250	38.96	nM	Patient12
73	Alisertib	Trametinib	10000	250	100	nM	Patient12
74	GSK923295	Trametinib	0	0	0	nM	Patient12
74	GSK923295	Trametinib	100	0	0	nM	Patient12
74	GSK923295	Trametinib	1000	0	2.115	nM	Patient12
74	GSK923295	Trametinib	10000	0	42.45	nM	Patient12
74	GSK923295	Trametinib	0	2.5	11.32	nM	Patient12
74	GSK923295	Trametinib	100	2.5	16.18	nM	Patient12
74	GSK923295	Trametinib	1000	2.5	27.38	nM	Patient12
74	GSK923295	Trametinib	10000	2.5	52.35	nM	Patient12
74	GSK923295	Trametinib	0	25	10.11	nM	Patient12
74	GSK923295	Trametinib	100	25	22.72	nM	Patient12
74	GSK923295	Trametinib	1000	25	35.79	nM	Patient12
74	GSK923295	Trametinib	10000	25	50.04	nM	Patient12
74	GSK923295	Trametinib	0	250	25.825	nM	Patient12
74	GSK923295	Trametinib	100	250	15.68	nM	Patient12
74	GSK923295	Trametinib	1000	250	36.35	nM	Patient12
74	GSK923295	Trametinib	10000	250	100	nM	Patient12
75	Bortezomib	Ganetespib	0	0	0	nM	Patient12
75	Bortezomib	Ganetespib	10	0	86.19	nM	Patient12
75	Bortezomib	Ganetespib	100	0	96.79	nM	Patient12
75	Bortezomib	Ganetespib	1000	0	99.21	nM	Patient12
75	Bortezomib	Ganetespib	0	0.1	1.73	nM	Patient12
75	Bortezomib	Ganetespib	10	0.1	85.3	nM	Patient12
75	Bortezomib	Ganetespib	100	0.1	98.64	nM	Patient12
75	Bortezomib	Ganetespib	1000	0.1	100.11	nM	Patient12
75	Bortezomib	Ganetespib	0	1	0	nM	Patient12
75	Bortezomib	Ganetespib	10	1	89.32	nM	Patient12
75	Bortezomib	Ganetespib	100	1	97.11	nM	Patient12
75	Bortezomib	Ganetespib	1000	1	99.02	nM	Patient12
75	Bortezomib	Ganetespib	0	10	44.63	nM	Patient12
75	Bortezomib	Ganetespib	10	10	73.55	nM	Patient12
75	Bortezomib	Ganetespib	100	10	81.91	nM	Patient12
75	Bortezomib	Ganetespib	1000	10	90.91	nM	Patient12
76	Bortezomib	Mubritinib	0	0	0	nM	Patient12
76	Bortezomib	Mubritinib	10	0	86.19	nM	Patient12
76	Bortezomib	Mubritinib	100	0	96.79	nM	Patient12
76	Bortezomib	Mubritinib	1000	0	99.21	nM	Patient12
76	Bortezomib	Mubritinib	0	10	100.17	nM	Patient12
76	Bortezomib	Mubritinib	10	10	86.64	nM	Patient12
76	Bortezomib	Mubritinib	100	10	96.15	nM	Patient12
76	Bortezomib	Mubritinib	1000	10	100.17	nM	Patient12
76	Bortezomib	Mubritinib	0	100	100.36	nM	Patient12
76	Bortezomib	Mubritinib	10	100	90.4	nM	Patient12
76	Bortezomib	Mubritinib	100	100	98.45	nM	Patient12
76	Bortezomib	Mubritinib	1000	100	98.83	nM	Patient12
76	Bortezomib	Mubritinib	0	1000	100.17	nM	Patient12
76	Bortezomib	Mubritinib	10	1000	94.81	nM	Patient12
76	Bortezomib	Mubritinib	100	1000	97.43	nM	Patient12
76	Bortezomib	Mubritinib	1000	1000	100	nM	Patient12
77	Fulvestrant	Ganetespib	0	0	0	nM	Patient12
77	Fulvestrant	Ganetespib	1	0	1.855	nM	Patient12
77	Fulvestrant	Ganetespib	10	0	2.62	nM	Patient12
77	Fulvestrant	Ganetespib	100	0	0	nM	Patient12
77	Fulvestrant	Ganetespib	0	0.1	1.73	nM	Patient12
77	Fulvestrant	Ganetespib	1	0.1	7.6	nM	Patient12
77	Fulvestrant	Ganetespib	10	0.1	15.58	nM	Patient12
77	Fulvestrant	Ganetespib	100	0.1	3.32	nM	Patient12
77	Fulvestrant	Ganetespib	0	1	0	nM	Patient12
77	Fulvestrant	Ganetespib	1	1	6.26	nM	Patient12
77	Fulvestrant	Ganetespib	10	1	8.94	nM	Patient12
77	Fulvestrant	Ganetespib	100	1	8.81	nM	Patient12
77	Fulvestrant	Ganetespib	0	10	44.63	nM	Patient12
77	Fulvestrant	Ganetespib	1	10	55.55	nM	Patient12
77	Fulvestrant	Ganetespib	10	10	64.04	nM	Patient12
77	Fulvestrant	Ganetespib	100	10	49.29	nM	Patient12
78	Etoposide	Topotecan	0	0	0	nM	Patient12
78	Etoposide	Topotecan	10	0	100.33	nM	Patient12
78	Etoposide	Topotecan	100	0	100.2	nM	Patient12
78	Etoposide	Topotecan	1000	0	100.395	nM	Patient12
78	Etoposide	Topotecan	0	10	50.02	nM	Patient12
78	Etoposide	Topotecan	10	10	100.36	nM	Patient12
78	Etoposide	Topotecan	100	10	100.43	nM	Patient12
78	Etoposide	Topotecan	1000	10	100.36	nM	Patient12
78	Etoposide	Topotecan	0	100	59.055	nM	Patient12
78	Etoposide	Topotecan	10	100	100.11	nM	Patient12
78	Etoposide	Topotecan	100	100	100.36	nM	Patient12
78	Etoposide	Topotecan	1000	100	100.3	nM	Patient12
78	Etoposide	Topotecan	0	1000	60.845	nM	Patient12
78	Etoposide	Topotecan	10	1000	100.43	nM	Patient12
78	Etoposide	Topotecan	100	1000	100.23	nM	Patient12
78	Etoposide	Topotecan	1000	1000	100.36	nM	Patient12
79	Cobimetinib	Ganetespib	0	0	0	nM	Patient12
79	Cobimetinib	Ganetespib	1	0	0	nM	Patient12
79	Cobimetinib	Ganetespib	10	0	0	nM	Patient12
79	Cobimetinib	Ganetespib	100	0	3.2	nM	Patient12
79	Cobimetinib	Ganetespib	0	0.1	1.73	nM	Patient12
79	Cobimetinib	Ganetespib	1	0.1	0	nM	Patient12
79	Cobimetinib	Ganetespib	10	0.1	0	nM	Patient12
79	Cobimetinib	Ganetespib	100	0.1	21.45	nM	Patient12
79	Cobimetinib	Ganetespib	0	1	0	nM	Patient12
79	Cobimetinib	Ganetespib	1	1	0	nM	Patient12
79	Cobimetinib	Ganetespib	10	1	5.05	nM	Patient12
79	Cobimetinib	Ganetespib	100	1	23.5	nM	Patient12
79	Cobimetinib	Ganetespib	0	10	44.63	nM	Patient12
79	Cobimetinib	Ganetespib	1	10	49.03	nM	Patient12
79	Cobimetinib	Ganetespib	10	10	11.88	nM	Patient12
79	Cobimetinib	Ganetespib	100	10	30.97	nM	Patient12
80	Cobimetinib	Mubritinib	0	0	0	nM	Patient12
80	Cobimetinib	Mubritinib	0.1	0	0	nM	Patient12
80	Cobimetinib	Mubritinib	1	0	0	nM	Patient12
80	Cobimetinib	Mubritinib	10	0	0	nM	Patient12
80	Cobimetinib	Mubritinib	0	10	100.17	nM	Patient12
80	Cobimetinib	Mubritinib	0.1	10	99.66	nM	Patient12
80	Cobimetinib	Mubritinib	1	10	17.69	nM	Patient12
80	Cobimetinib	Mubritinib	10	10	34.29	nM	Patient12
80	Cobimetinib	Mubritinib	0	100	100.36	nM	Patient12
80	Cobimetinib	Mubritinib	0.1	100	100.17	nM	Patient12
80	Cobimetinib	Mubritinib	1	100	40.61	nM	Patient12
80	Cobimetinib	Mubritinib	10	100	38.12	nM	Patient12
80	Cobimetinib	Mubritinib	0	1000	100.17	nM	Patient12
80	Cobimetinib	Mubritinib	0.1	1000	99.47	nM	Patient12
80	Cobimetinib	Mubritinib	1	1000	41.88	nM	Patient12
80	Cobimetinib	Mubritinib	10	1000	57.08	nM	Patient12
81	Cobimetinib	Fulvestrant	0	0	0	nM	Patient12
81	Cobimetinib	Fulvestrant	10	0	0	nM	Patient12
81	Cobimetinib	Fulvestrant	100	0	3.2	nM	Patient12
81	Cobimetinib	Fulvestrant	1000	0	27.84	nM	Patient12
81	Cobimetinib	Fulvestrant	0	10	2.62	nM	Patient12
81	Cobimetinib	Fulvestrant	10	10	27.07	nM	Patient12
81	Cobimetinib	Fulvestrant	100	10	26.43	nM	Patient12
81	Cobimetinib	Fulvestrant	1000	10	43.86	nM	Patient12
81	Cobimetinib	Fulvestrant	0	100	0	nM	Patient12
81	Cobimetinib	Fulvestrant	10	100	0	nM	Patient12
81	Cobimetinib	Fulvestrant	100	100	31.99	nM	Patient12
81	Cobimetinib	Fulvestrant	1000	100	45.39	nM	Patient12
81	Cobimetinib	Fulvestrant	0	1000	13.215	nM	Patient12
81	Cobimetinib	Fulvestrant	10	1000	25.09	nM	Patient12
81	Cobimetinib	Fulvestrant	100	1000	29.82	nM	Patient12
81	Cobimetinib	Fulvestrant	1000	1000	100	nM	Patient12
82	Bortezomib	Ixabepilone	0	0	0	nM	Patient12
82	Bortezomib	Ixabepilone	10	0	86.19	nM	Patient12
82	Bortezomib	Ixabepilone	100	0	96.79	nM	Patient12
82	Bortezomib	Ixabepilone	1000	0	99.21	nM	Patient12
82	Bortezomib	Ixabepilone	0	0.1	100.235	nM	Patient12
82	Bortezomib	Ixabepilone	10	0.1	100.11	nM	Patient12
82	Bortezomib	Ixabepilone	100	0.1	99.72	nM	Patient12
82	Bortezomib	Ixabepilone	1000	0.1	100.04	nM	Patient12
82	Bortezomib	Ixabepilone	0	1	100.105	nM	Patient12
82	Bortezomib	Ixabepilone	10	1	100.36	nM	Patient12
82	Bortezomib	Ixabepilone	100	1	100.04	nM	Patient12
82	Bortezomib	Ixabepilone	1000	1	99.98	nM	Patient12
82	Bortezomib	Ixabepilone	0	10	100.235	nM	Patient12
82	Bortezomib	Ixabepilone	10	10	100.36	nM	Patient12
82	Bortezomib	Ixabepilone	100	10	100.36	nM	Patient12
82	Bortezomib	Ixabepilone	1000	10	100.43	nM	Patient12

## Sheet: Fig2e
Source data for Figure 2 | Experimental validation using bulk and cell population drug assays
(e) Further validation of the top-combinations for the 4 patient samples using population-level flow cytometry assays in the same patient-derived cells.
TOXICITY											EFFICACY
Drug1	Dose1	Drug2	Dose2	Response1	Response2	Response3	patient				Drug1	Dose1	Drug2	Dose2	Response1	Response2	Response3	patient
Sirolimus	100	Cobimetinib	100	0	0	0	5				Sirolimus	100	Cobimetinib	100	23.25	38.83	79.51	5
AZD7762	100	Gemcitabine	10	0	0	0	5				AZD7762	100	Gemcitabine	10	0.13	33.89	51.38	5
Panobinostat	10	Dinaciclib	10	0	12.26	10.13	5				Panobinostat	10	Dinaciclib	10	10.43	75.84	72.18	5
BI 2536	100	Cobimetinib	100	0	0	0	5				BI 2536	100	Cobimetinib	100	38.22	38.83	70.6	5
BI 2536	1000	Panobinostat	10	0	0	27.76	5				BI 2536	1000	Panobinostat	10	42.68	10.43	60.96	5
Mubritinib	1000	Cobimetinib	100	0	0	0	5				Mubritinib	1000	Cobimetinib	100	31.77	38.83	51.88	5
Tipifarnib	1000	Cobimetinib	100	12.18	0	21.63	6				Tipifarnib	1000	Cobimetinib	100	30.95	37.53	63.95	6
Trametinib	25	Rigosertib	1000	3.52	38.96	45.88	6				Trametinib	25	Rigosertib	1000	45.29	63.34	82	6
Trametinib	25	Dasatinib	10	3.52	0.52	10.64	6				Trametinib	25	Dasatinib	10	45.29	13.97	56.93	6
Dinaciclib	10	Dasatinib	1	45.11	2.15	42.77	6				Dinaciclib	10	Dasatinib	1	44.88	2.51	43.11	6
Tipifarnib	1000	Mubritinib	100	12.18	0	17.93	6				Tipifarnib	1000	Mubritinib	100	30.95	29.33	62.47	6
Mubritinib	1000	Cobimetinib	100	8.21	4.13	9.9	6				Mubritinib	1000	Cobimetinib	100	51.92	37.53	83.58	6
Tipifarnib	1000	Alisertib	1000	10.47	7.02	12.18	11				Tipifarnib	1000	Alisertib	1000	44.9	39.89	49.92	11
Tipifarnib	1000	Mubritinib	1000	10.47	8.2	14.49	11				Tipifarnib	1000	Mubritinib	1000	44.9	13.19	63.53	11
Trametinib	2.5	Dinaciclib	100	8.22	76.44	78.91	11				Trametinib	2.5	Dinaciclib	100	7.77	80.98	77.41	11
Docetaxel	10	Dinaciclib	10	1.83	0	0	11				Docetaxel	10	Dinaciclib	10	33.1	2.01	38.68	11
Danusertib	100	Alisertib	1000	1.46	7.02	2.79	11				Danusertib	100	Alisertib	1000	11.49	39.89	46.56	11
Dinaciclib	10	Dactolisib	100	0	0	8.1	11				Dinaciclib	10	Dactolisib	100	2.01	8.43	8.9	11
Carfilzomib	10	Cabazitaxel	100	75.26	3.76	77.53	12				Carfilzomib	10	Cabazitaxel	1000	49.14	19.2	73.47	12
Ganetespib	10	Fulvestrant	10	5.04	0	8.84	12				Ganetespib	10	Fulvestrant	10	8.09	21.09	27.75	12
Panobinostat	10	Carfilzomib	10	32.24	80.26	89.53	12				Panobinostat	10	Carfilzomib	10	31.3	49.14	74.75	12
Trametinib	25	Alisertib	10000	11.56	11.62	12.36	12				Trametinib	25	Alisertib	10000	15.35	26.88	26.59	12
Trametinib	25	Panobinostat	10	11.56	32.24	36.11	12				Trametinib	25	Panobinostat	10	15.35	31.3	37.34	12
Fulvestrant	10	Cobimetinib	1000	0	14.56	10.7	12				Fulvestrant	10	Cobimetinib	1000	21.09	15.08	39.33	12

## Sheet: Fig3
Source data for Figure 3 | Experimental validation in ovarian cancer patient-derived tumor organoids
Patient 1						Patient 2						Patient 3
	Drug	Dose	inhibition_type	inhibition_value			Drug	Dose	inhibition_type	inhibition_value			Drug	Dose	inhibition_type	inhibition_value
1	Bortezomib	0.04	inhibition_percent	97.5		1	bortezomib	0.3	inhibition_percent	99.5		1	AZD7762	0.22	inhibition_percent	96.4255
2	Bortezomib	0.04	stroma_inhibition_percent	97.5		2	bortezomib	0.3	stroma_inhibition_percent	99.6		2	AZD7762	0.22	stroma_inhibition_percent	16.4867
3	Romidepsin	0.11	inhibition_percent	97.5		3	AZD7762	0.2	inhibition_percent	95.4		3	rigosertib	1	inhibition_percent	87.7916
4	Romidepsin	0.11	stroma_inhibition_percent	50		4	AZD7762	0.2	stroma_inhibition_percent	9.2		4	rigosertib	1	stroma_inhibition_percent	44.3455
5	Ixazomib	0.88	inhibition_percent	92.5		5	GSK461364	1	inhibition_percent	93.4		5	ganetespib	0.33	inhibition_percent	86.891
6	Ixazomib	0.88	stroma_inhibition_percent	96.5		6	GSK461364	1	stroma_inhibition_percent	4		6	ganetespib	0.33	stroma_inhibition_percent	99.3831
7	Mitoxantrone	1	inhibition_percent	80		7	paclitaxel	1	inhibition_percent	89.6		7	Elesclomol	0.3	inhibition_percent	83.7862
8	Mitoxantrone	1	stroma_inhibition_percent	17.5		8	paclitaxel	1	stroma_inhibition_percent	38.8		8	Elesclomol	0.3	stroma_inhibition_percent	26.3812
9	GSK-461364	1	inhibition_percent	73.8		9	elesclomol	1	inhibition_percent	87.8		9	GSK461364	0.19	inhibition_percent	73.3677
10	GSK-461364	1	stroma_inhibition_percent	2.5		10	elesclomol	1	stroma_inhibition_percent	3.8		10	GSK461364	0.19	stroma_inhibition_percent	0.777709
11	BI-2536	1	inhibition_percent	71.2		11	ABT-751	0.72	inhibition_percent	81.2		11	GSK923295	1	inhibition_percent	72.7307
12	BI-2536	1	stroma_inhibition_percent	16.2		12	ABT-751	0.72	stroma_inhibition_percent	43.9		12	GSK923295	1	stroma_inhibition_percent	2.7165
13	Panobinostat	0.12	inhibition_percent	61.2		13	irinotecan	0.1	inhibition_percent	80		13	ceritinib	0.92	inhibition_percent	71.9639
14	Panobinostat	0.12	stroma_inhibition_percent	26.8		14	irinotecan	0.1	stroma_inhibition_percent	0.4		14	ceritinib	0.92	stroma_inhibition_percent	20.3318
15	Daunorubicin	0.25	inhibition_percent	60.8		15	JNJ-26481585	0.6	inhibition_percent	69		15	AZD2014	0.64	inhibition_percent	67.2988
16	Daunorubicin	0.25	stroma_inhibition_percent	18		16	JNJ-26481585	0.6	stroma_inhibition_percent	48.3		16	AZD2014	0.64	stroma_inhibition_percent	75.5289
17	Epirubicin	0.25	inhibition_percent	48		17	5-fluorouracil	0.3	inhibition_percent	68		17	dasatinib	1	inhibition_percent	66.5483
18	Epirubicin	0.25	stroma_inhibition_percent	21.8		18	5-fluorouracil	0.3	stroma_inhibition_percent	53		18	dasatinib	1	stroma_inhibition_percent	85.4712
19	Quisinostat	0.26	inhibition_percent	43.5		19	tanespimycin	0.35	inhibition_percent	58.3		19	panobinostat	0.73	inhibition_percent	61.3419
20	Quisinostat	0.26	stroma_inhibition_percent	27		20	tanespimycin	0.35	stroma_inhibition_percent	52.6		20	panobinostat	0.73	stroma_inhibition_percent	37.1884
21	Floxuridine	1	inhibition_percent	41.2		21	alpelisib	1	inhibition_percent	55.5		21	navitoclax	1	inhibition_percent	57.8946
22	Floxuridine	1	stroma_inhibition_percent	0.6		22	alpelisib	1	stroma_inhibition_percent	0		22	navitoclax	1	stroma_inhibition_percent	53.1974
23	Rigosertib	0.24	inhibition_percent	41.2		23	ixazomib	0.76	inhibition_percent	41.2		23	Alpelisib	1	inhibition_percent	54.1393
24	Rigosertib	0.24	stroma_inhibition_percent	28.8		24	ixazomib	0.76	stroma_inhibition_percent	1.2		24	Alpelisib	1	stroma_inhibition_percent	30.5064
25	JQ1	0.37	inhibition_percent	30		25	valrubicin	1	inhibition_percent	38		25	Capivasertib	0.33	inhibition_percent	50.807
26	JQ1	0.37	stroma_inhibition_percent	13.8		26	valrubicin	1	stroma_inhibition_percent	1		26	Capivasertib	0.33	stroma_inhibition_percent	45.6724
27	Pracinostat	0.19	inhibition_percent	28.8		27	panobinostat	0.73	inhibition_percent	34.8		27	masitinib	0.31	inhibition_percent	37.1468
28	Pracinostat	0.19	stroma_inhibition_percent	3.8		28	panobinostat	0.73	stroma_inhibition_percent	30.7		28	masitinib	0.31	stroma_inhibition_percent	17.1527
29	Vistusertib	0.26	inhibition_percent	21.8		29	dabrafenib	1	inhibition_percent	32.9		29	Neratinib	0.82	inhibition_percent	24.7545
30	Vistusertib	0.26	stroma_inhibition_percent	38.8		30	dabrafenib	1	stroma_inhibition_percent	34		30	Neratinib	0.82	stroma_inhibition_percent	59.7324
31	Alisertib	1	inhibition_percent	15		31	I-BET151	0.16	inhibition_percent	23		31	JNJ-26481585	0.56	inhibition_percent	23.877
32	Alisertib	1	stroma_inhibition_percent	3.8		32	I-BET151	0.16	stroma_inhibition_percent	23.8		32	JNJ-26481585	0.56	stroma_inhibition_percent	16.4831
33	Carfilzomib	0.01	inhibition_percent	8.8		33	cyclophosphamide	0.16	inhibition_percent	13.5		33	Valrubicin	0.27	inhibition_percent	23.0404
34	Carfilzomib	0.01	stroma_inhibition_percent	25.6		34	cyclophosphamide	0.16	stroma_inhibition_percent	0		34	Valrubicin	0.27	stroma_inhibition_percent	9.56084
35	Clofarabine	0.19	inhibition_percent	0.6		35	I-BET-762	0.34	inhibition_percent	13.3		35	olaparib	1	inhibition_percent	5.86437
36	Clofarabine	0.19	stroma_inhibition_percent	10		36	I-BET-762	0.34	stroma_inhibition_percent	76		36	olaparib	1	stroma_inhibition_percent	2.04519

## Sheet: Fig4
Source data for Figure 4 | scTherapy predictions across solid tumors and hematological cancers
	L1	L2	L3	L4	L5	L6	L7	L8	L9	L10	P1	P2	P3	P4	P5	P6	P7	P8	P9	P10	B1	B2	B3	B4	O1	O2	O3	O4	A1	A2	A3	A4	A5	A6	A7	A8	A9	A10	A11	A12
bortezomib	1		1	1	1	1	1	1	1	1	2	1	1		1		1		1	1		1			2			1						1				1	1	1
delanzomib	1		1			1	1	1		1	2	1	1		1	1	1	1	1	1	1	1		1	2	2							1	2	1					1
BI-2536	2		2	2		2	2	2		2		2	2	2	2			2			2	2		2					2				2			2
GSK461364	2		2	2		2				2													3				2		2		2	2		2		2	2
NMS-1286937	2		2	2		2	2	2					2	2	2							2	2	2	2				2			2	2	2		2	2	2		2
daunorubicin	2		2	2		2	2	2		2	2	2	2	2	2	2		2	2	2	2	2	2	2	2	2			2		2	2	2	2	2	2		2	2	2
elesclomol	2		2			2		2		2	2	2	2		2	2	2	2	2	2	2	3		2	2				2		3	3	2	3	2	3	3	3
ixazomib	2		2	2		2	2	2		2	2	2			2		2	2	2	2	2	2		2	2	2		2	2	2		2	2	2	2					2
KX2-391	2			2				2				2		2	2		2					2		2								2	2	2		3	2			2
camptothecin	2		2	2			2			2		3		2	2		2		2	2	2		2	2								2		2	2			2		2
epirubicin	2									2				2		2		2		2		2		2							3	2						2	2	2
combretastatin-A-4	2						2																						2				2		2		2
docetaxel	2		2		2										2																							1		1
nocodazole	2		2	2		2	2	2		2		2	3	2	2		2	2			2	2	2	2					2		2			2	2	2
parbendazole	2	2	2	2		2	2	2	2												2	2							2							2				2
bosutinib	3	3	3	3	3	3	3	3	3	3	3	3	3		3			3	3	3	3	3	3	3	3			3		3			3						3
GSK1070916	3	3	3	3			3		3	3			3						3		3				3				3		3
barasertib-HQPA	3			3																									3				3	3			3	3
ponatinib	3	3	3	3	3	3	3		3		3		3	3	3	3			3	3	3						3
afatinib	3								3		3	3	3		3	3		3	3	3				3		3	3		3		3	3				3	3	3
osimertinib	3		3			3	3	3	3		3		3	3	3	3		3	3		3	3	3	3	3	3			3			3	3	3
pacritinib	3			3								3
RAF265	3	3		3					3						3		3			3		3								3
cladribine	3		3	3		3			3							3						3				3
GSK923295	3		3			3	3							3	3					3			3				3				3	3
FK-866	3	3		3		2				2		3	3	2	3		2					3
ABT-751		1			1		1	1	1			1				1	1	1		1		1						1		1
CGS-15943		2			3				3					3																3	3	3				3	3
carfilzomib		2									1	1			1	1	1	1		2	2								1										2	1
paclitaxel		2													2	2	2											2				2						2	2
BRD-K24576554		3							3								3
NVP-TAE684		3			3																					3
navitoclax		3	3		3	3			3		3	3							3			3					3		3	3		3			3
AZD7762		3	3		3		3	3	3		3	3	3			3		3	3	3			3	3		3	3	3			3		3			3		3
lenvatinib		3																													3	3		3			3
AT13387		3			3						3																				3						3
LY2784544		3							3		3																		3		3		3		3		3	3
RITA		3			3		3		3				3	3			3		3	3										3
MEK162		3			3																									3
golvatinib		3																												3
WYE-125132		3			3																		3			3
JNJ-26481585			1	1		1	1	1			1		1		1	1	1	1	1	1	1		1	1	1	2	1	1		2			2	1	1	1	1	1	1
panobinostat			1	1		1	1	1		1	1	1	1		1	1	1	1	1	1	1	1	1	1	1		1	1					1			1		1	1	1
romidepsin			1			1	1	1		1		1	1		1	1	1	1	1	1	1	1	1	1	1		1	1						1		1		1	1	1
SN-38			2	2		2		2		2	2	2		2	2		2	2	2	2	2	2	2	2		2			2			2		2	2	2		1		1
HMN-214			3	3				3						3					3				3									3	3	3				2
vemurafenib			3																					3						3
PI-103			3		3	3			3			3		3			3		3		3	3	3													3
tivantinib			3				3	3									3				3					3							3
filanesib				2							2	2						2			2															2		2
CX-5461				3																									3	3		3	3	3	3	3	3
foretinib				3						3
BRD-K95142244					3																		3							3
alectinib					3	3		3					3																3
refametinib					3						3	3
idelalisib					3
tipifarnib					3																											3
tanespimycin						2											2	2							2	2		2						2	2		2	2	2
AZD8055						2		2																	2	3													2	2
ceritinib						3								3		3					3	3	3	3	3		3		3	3	3	3				3
BVD-523						3																														3
etoposide						3				3				3		3		3			3		3			3			3	3	3	3		3		3	3	3
alvocidib							3							3		2
AZD5363								3													3			3	3
estramustine-phosphate								3										3
motesanib								3		3													3	3									3		3	3	3
birinapant								3		3			3		3		3	3		3		3	3	3	3	3	3	3	3		3	3		3	3	3	3
TAK-733									3																						3
trametinib									3		2
MG-132									3	1												3							2					3	3		3			1
mebendazole									3
ganetespib										2	2						2										2		2		2	2	2		2		2		2
PF-03758309										2																			2		2	2	2	2	2		2
mitoxantrone										2		2						2													2	2		2	2			2	2	2
GSK2110183										3															3											3
BMS-387032										3	2	3				2					2	3															3		2
idasanutlin										3							3
valrubicin											3		3			3	3				3				3		3	3							3		3	3
cobimetinib											3	3																		3	3								3
alpelisib											3			3								3	3	3		3	3	3					3	3	3
AZ-628											3
nilotinib												3																					3
neratinib												3				3			3
SB-939													2																								3		2	2
JQ1-(+)													3													3							3
AZD2014														2									2				2								2				2	2
ibrutinib														3		3							3	3						3
decitabine															3		3	3	3											3
I-BET-762															3		3									3		3
rigosertib																2	2	2									2				2								2
NVP-TAE226																2										2													2
5-fluorouracil																	3						3					3			3		3	3
clofarabine																		3								3
regorafenib																			3						3									3
belinostat																			3														3		3
mycophenolic-acid																			3		3	3	3	3	3	3			3		3	3	3			3			3
dinaciclib																				2																2			2
I-BET151																				3						3		3
abemaciclib																					2
MLN0128																								2										2	2			2	2	2
OTX015																								3	3					3				3		3			3
danusertib																													2								2			2
R547																										3				3
AZD8330																										3				3	3				3		3
GDC-0941																														3							3
TG-101348																															3
AMG-232																															3				3
AT-7519																																3					3
alisertib																																	3					3	3
tozasertib																																	3
axitinib																																		3
buparlisib																																					3
tamibarotene																										3											3
PHA-793887																																						3
BIIB021																																						3
taselisib																																							3
NVP-BEZ235																																								2
AP26113																									3
quizartinib																										3
Elesclomol																											2
Capivasertib																											3
dasatinib																											3
olaparib																											3
masitinib
Neratinib																											3
simvastatin																												3
GSK-461364																												3
dabrafenib																												3
sorafenib																												3
cyclophosphamide																												3
irinotecan																												3

## Sheet: Fig5
Source data for Figure 5 | Comparison of monotherapy efficacy predictions in 12 AML patients with three methods.
Drug	DSS	Label	Patient	Model
Vincristine	9.8	best	1	SCDRUG
Irinotecan	2.5	best	1	SCDRUG
Amg900	0	best	1	SCDRUG
Sns314	0.9	best	1	SCDRUG
Rigosertib	10.1	best	1	SCDRUG
Idasanutlin	22.7	best	1	SCDRUG
Tipifarnib	18.9	best	1	SCDRUG
Pevonedistat	7.7	best	1	SCDRUG
Pha793887	4.8	best	1	SCDRUG
Ganetespib	20.3	best	1	SCDRUG
Lonafarnib	7.4	best	1	SCDRUG
Daunorubicin	13.4	best	1	SCDRUG
Serdemetan	7.5	best	1	SCDRUG
Talazoparib	3.7	best	1	SCDRUG
Alisertib	3.2	best	1	SCDRUG
Anagrelide	0	worst	1	SCDRUG
Dinaciclib	31.7	worst	1	SCDRUG
Carfilzomib	30.7	worst	1	SCDRUG
Onx0914	22.9	worst	1	SCDRUG
Navitoclax	34	worst	1	SCDRUG
Alpelisib	7.7	worst	1	SCDRUG
Cudc907	43.9	worst	1	SCDRUG
Dasatinib	0.5	worst	1	SCDRUG
Tosedostat	1.1	worst	1	SCDRUG
Azd7762	4.1	worst	1	SCDRUG
Alvespimycin	9.3	worst	1	SCDRUG
Oprozomib	18.2	worst	1	SCDRUG
Ots167	24.6	worst	1	SCDRUG
Romidepsin	27.1	worst	1	SCDRUG
Mocetinostat	16.3	worst	1	SCDRUG
FLOXURIDINE	0	best	1	Beyond
CAMPTOTHECIN	8.8	best	1	Beyond
PACLITAXEL	0.7	best	1	Beyond
VATALANIB	0.2	best	1	Beyond
CLOMIFENE	4.2	best	1	Beyond
TAMOXIFEN	5.3	best	1	Beyond
TOREMIFENE	2.3	best	1	Beyond
VX-745	10.1	best	1	Beyond
BOSUTINIB	6.9	best	1	Beyond
BELINOSTAT	18.5	best	1	Beyond
LBH-589	23.7	best	1	Beyond
OSI-930	0.7	best	1	Beyond
TAK-715	10.8	best	1	Beyond
OLAPARIB	3.3	best	1	Beyond
TEMOZOLOMIDE	0.1	worst	1	Beyond
AZACITIDINE	0	worst	1	Beyond
ISOSORBIDE	17.9	worst	1	Beyond
HOMOHARRINGTONINE	37	worst	1	Beyond
ACTINOMYCIN-D	22.1	worst	1	Beyond
RADICICOL	23.6	worst	1	Beyond
TUBACIN	3.1	worst	1	Beyond
NVP-AEW541	7.9	worst	1	Beyond
GSK-650394	4.9	worst	1	Beyond
GSK-1904529a	9.3	worst	1	Beyond
NVP-AUY922	25.7	worst	1	Beyond
ALVESPIMYCIN	9.3	best	1	scTherapy
AZD8055	17.6	best	1	scTherapy
CARFILZOMIB	30.7	best	1	scTherapy
DASATINIB	0.5	best	1	scTherapy
DOXORUBICIN	7.2	best	1	scTherapy
FLOXURIDINE	0	best	1	scTherapy
FULVESTRANT	1	best	1	scTherapy
GEMCITABINE	4.9	best	1	scTherapy
MITOXANTRONE	4.2	best	1	scTherapy
PACLITAXEL	0.7	best	1	scTherapy
PANOBINOSTAT	23.7	best	1	scTherapy
PD0325901	13.9	best	1	scTherapy
SIROLIMUS	7.6	best	1	scTherapy
TANESPIMYCIN	12.2	best	1	scTherapy
ALECTINIB	2	worst	1	scTherapy
ALPELISIB	7.7	worst	1	scTherapy
AZACITIDINE	0	worst	1	scTherapy
CABOZANTINIB	1.9	worst	1	scTherapy
DEXAMETHASONE	19.6	worst	1	scTherapy
ENZALUTAMIDE	0	worst	1	scTherapy
ENZASTAURIN	0	worst	1	scTherapy
GEFITINIB	3.2	worst	1	scTherapy
HYDROXYUREA	0.3	worst	1	scTherapy
IMATINIB	0	worst	1	scTherapy
MASITINIB	0	worst	1	scTherapy
PELITINIB	7.7	worst	1	scTherapy
RUXOLITINIB	23.5	worst	1	scTherapy
VEMURAFENIB	0	worst	1	scTherapy
Amg208	0	best	7	SCDRUG
Itraconazole	0.8	best	7	SCDRUG
Masitinib	7.3	best	7	SCDRUG
Azd4547	2.3	best	7	SCDRUG
Semaxanib	1.6	best	7	SCDRUG
Nintedanib	9.1	best	7	SCDRUG
Bicalutamide	0	best	7	SCDRUG
Tak715	0	best	7	SCDRUG
Tandutinib	1.1	best	7	SCDRUG
Pf3845	0.5	best	7	SCDRUG
Pac1	3.8	best	7	SCDRUG
Tacrolimus	1.6	best	7	SCDRUG
Lenvatinib	2.6	best	7	SCDRUG
Ibet151	7.1	best	7	SCDRUG
Bendamustine	0	best	7	SCDRUG
Amg900	0	worst	7	SCDRUG
Vincristine	5.7	worst	7	SCDRUG
Mitoxantrone	3.4	worst	7	SCDRUG
Panobinostat	17.2	worst	7	SCDRUG
Vinblastine	6.6	worst	7	SCDRUG
Carfilzomib	25.5	worst	7	SCDRUG
Mocetinostat	9.7	worst	7	SCDRUG
Cudc907	31.2	worst	7	SCDRUG
Topotecan	10.1	worst	7	SCDRUG
Danusertib	6.9	worst	7	SCDRUG
Pf03758309	10.1	worst	7	SCDRUG
Gemcitabine	1.4	worst	7	SCDRUG
Camptothecin	5	worst	7	SCDRUG
Azd8330	9.4	worst	7	SCDRUG
Sb743921	1.7	worst	7	SCDRUG
VALPROIC-ACID	0	best	7	Beyond
DEXAMETHASONE	2.4	worst	7	Beyond
EXEMESTANE	1	worst	7	Beyond
TRICIRIBINE	12.5	worst	7	Beyond
TIPIFARNIB	4.7	worst	7	Beyond
TAMOXIFEN	1.5	worst	7	Beyond
TOREMIFENE	4.2	worst	7	Beyond
YM-155	29.5	worst	7	Beyond
ERASTIN	6.6	worst	7	Beyond
DEFOROLIMUS	3.8	worst	7	Beyond
GSK-690693	6.1	worst	7	Beyond
ALISERTIB	0	worst	7	Beyond
RALTITREXED	5	worst	7	Beyond
AFATINIB	1.1	best	7	scTherapy
ALISERTIB	5.1	best	7	scTherapy
ALVOCIDIB	13.8	best	7	scTherapy
AZD7762	11.2	best	7	scTherapy
BI2536	4.5	best	7	scTherapy
BORTEZOMIB	23.6	best	7	scTherapy
COBIMETINIB	5.2	best	7	scTherapy
DACTOLISIB	6.3	best	7	scTherapy
DANUSERTIB	6.9	best	7	scTherapy
DOXORUBICIN	6.2	best	7	scTherapy
PANOBINOSTAT	17.2	best	7	scTherapy
PEVONEDISTAT	6.4	best	7	scTherapy
SIROLIMUS	3.7	best	7	scTherapy
VALRUBICIN	7.2	best	7	scTherapy
ALPELISIB	3.2	worst	7	scTherapy
AZD4547	2.3	worst	7	scTherapy
CANERTINIB	3.9	worst	7	scTherapy
ERLOTINIB	2.5	worst	7	scTherapy
GEFITINIB	1.4	worst	7	scTherapy
IBRUTINIB	5.7	worst	7	scTherapy
IMATINIB	7.2	worst	7	scTherapy
LAPATINIB	0	worst	7	scTherapy
MASITINIB	7.3	worst	7	scTherapy
NILOTINIB	5.1	worst	7	scTherapy
PELITINIB	4.7	worst	7	scTherapy
REFAMETINIB	12.2	worst	7	scTherapy
RUXOLITINIB	1.4	worst	7	scTherapy
SELUMETINIB	7.3	worst	7	scTherapy
Sb743921	0	best	8	SCDRUG
Sn38	14.9	best	8	SCDRUG
Gemcitabine	2.2	best	8	SCDRUG
Camptothecin	6	best	8	SCDRUG
Cabazitaxel	3.5	best	8	SCDRUG
Azd8330	12.6	best	8	SCDRUG
Danusertib	5.6	best	8	SCDRUG
Mitoxantrone	1.1	best	8	SCDRUG
Bi2536	4.9	best	8	SCDRUG
Vincristine	13.9	best	8	SCDRUG
Topotecan	7.5	best	8	SCDRUG
Romidepsin	34	best	8	SCDRUG
Ots167	23.1	best	8	SCDRUG
Vinblastine	12.2	best	8	SCDRUG
Raltitrexed	0	best	8	SCDRUG
Tacedinaline	1.8	worst	8	SCDRUG
Bms599626	4.3	worst	8	SCDRUG
Bendamustine	0.4	worst	8	SCDRUG
Vandetanib	0	worst	8	SCDRUG
Temozolomide	0.9	worst	8	SCDRUG
Azd4547	0	worst	8	SCDRUG
Masitinib	4.1	worst	8	SCDRUG
Pf3845	3.8	worst	8	SCDRUG
Erlotinib	2	worst	8	SCDRUG
Bicalutamide	0	worst	8	SCDRUG
Rgfp966	5.1	worst	8	SCDRUG
Tak715	0	worst	8	SCDRUG
Tandutinib	0	worst	8	SCDRUG
Icotinib	0.9	worst	8	SCDRUG
Semaxanib	0	worst	8	SCDRUG
BUSULFAN	0	best	8	Beyond
PACLITAXEL	7.7	best	8	Beyond
FULVESTRANT	1.4	best	8	Beyond
DOCETAXEL	3.5	best	8	Beyond
ENZASTAURIN	1.7	best	8	Beyond
VX-745	1	best	8	Beyond
SEMAXANIB	0	best	8	Beyond
OSI-930	0	best	8	Beyond
TAK-715	0	best	8	Beyond
ON-01910	17.4	best	8	Beyond
BMS-777607	1.4	best	8	Beyond
ISOSORBIDE	19.1	worst	8	Beyond
LOVASTATIN	0	worst	8	Beyond
EXEMESTANE	3	worst	8	Beyond
TRICIRIBINE	16.9	worst	8	Beyond
SIROLIMUS	10.6	worst	8	Beyond
TUBACIN	1.4	worst	8	Beyond
FK-866	31.6	worst	8	Beyond
AFATINIB	0.1	worst	8	Beyond
YM-155	16.3	worst	8	Beyond
NVP-AEW541	5	worst	8	Beyond
DEFOROLIMUS	10.2	worst	8	Beyond
PF-431396	9.6	worst	8	Beyond
ALISERTIB	1.3	worst	8	Beyond
GSK-1904529a	0	worst	8	Beyond
DOVITINIB	0.8	worst	8	Beyond
PAC-1	5.6	worst	8	Beyond
ALISERTIB	1.3	best	8	scTherapy
ALVOCIDIB	23.5	best	8	scTherapy
BI2536	4.9	best	8	scTherapy
BIRINAPANT	4.8	best	8	scTherapy
BORTEZOMIB	29.7	best	8	scTherapy
DACTOLISIB	13	best	8	scTherapy
DOXORUBICIN	5	best	8	scTherapy
FLOXURIDINE	2.6	best	8	scTherapy
GANETESPIB	20.8	best	8	scTherapy
OPROZOMIB	22.8	best	8	scTherapy
PANOBINOSTAT	21.7	best	8	scTherapy
PD0325901	4	best	8	scTherapy
TOSEDOSTAT	2.2	best	8	scTherapy
VALRUBICIN	9	best	8	scTherapy
VENETOCLAX	11.2	best	8	scTherapy
AFATINIB	0.1	worst	8	scTherapy
ALECTINIB	1.3	worst	8	scTherapy
ALPELISIB	0	worst	8	scTherapy
AZACITIDINE	1.9	worst	8	scTherapy
AZD4547	0	worst	8	scTherapy
CABOZANTINIB	0	worst	8	scTherapy
ENZASTAURIN	1.7	worst	8	scTherapy
IDELALISIB	3	worst	8	scTherapy
IMATINIB	2.5	worst	8	scTherapy
NILOTINIB	0	worst	8	scTherapy
ROCILETINIB	6	worst	8	scTherapy
RUXOLITINIB	12.2	worst	8	scTherapy
SELUMETINIB	6.5	worst	8	scTherapy
TOZASERTIB	4.6	worst	8	scTherapy
UNC0638	7.6	worst	8	scTherapy
Everolimus	6	best	12	SCDRUG
Temsirolimus	5.1	best	12	SCDRUG
Alpelisib	6.9	best	12	SCDRUG
Birinapant	4.4	best	12	SCDRUG
Anagrelide	0	best	12	SCDRUG
Golvatinib	4.1	best	12	SCDRUG
Napabucasin	14.3	best	12	SCDRUG
Erdafitinib	0.3	best	12	SCDRUG
Mk2206	3.5	best	12	SCDRUG
Brigatinib	5.5	best	12	SCDRUG
Foretinib	5.4	best	12	SCDRUG
Itraconazole	5.5	best	12	SCDRUG
Cobimetinib	5.9	best	12	SCDRUG
Bicalutamide	3.3	best	12	SCDRUG
Taselisib	9.6	best	12	SCDRUG
Mitoxantrone	9.7	worst	12	SCDRUG
Vinflunine	0.7	worst	12	SCDRUG
Pf03758309	18.4	worst	12	SCDRUG
Bi2536	3.8	worst	12	SCDRUG
Gsk461364	7.4	worst	12	SCDRUG
Ixazomib	8.5	worst	12	SCDRUG
Danusertib	1.6	worst	12	SCDRUG
Topotecan	5.7	worst	12	SCDRUG
Rigosertib	7.7	worst	12	SCDRUG
Vinblastine	3	worst	12	SCDRUG
Cabazitaxel	0.9	worst	12	SCDRUG
Sb743921	0	worst	12	SCDRUG
Gemcitabine	1.1	worst	12	SCDRUG
Sn38	7.9	worst	12	SCDRUG
Vincristine	2.8	worst	12	SCDRUG
VORINOSTAT	11.2	best	12	Beyond
BORTEZOMIB	22.9	best	12	Beyond
TACROLIMUS	0.1	best	12	Beyond
NILOTINIB	0	best	12	Beyond
TOREMIFENE	5.1	best	12	Beyond
BOSUTINIB	9.4	best	12	Beyond
EVEROLIMUS	6	best	12	Beyond
BELINOSTAT	11.2	best	12	Beyond
BI-2536	3.8	best	12	Beyond
MLN-2238	8.5	best	12	Beyond
NVP-AUY922	18.3	best	12	Beyond
AMINOGLUTETHIMIDE	0	worst	12	Beyond
FINASTERIDE	0	worst	12	Beyond
VX-745	0.2	worst	12	Beyond
TUBACIN	3	worst	12	Beyond
APO-866	34.1	worst	12	Beyond
ERASTIN	9.2	worst	12	Beyond
VEMURAFENIB	0	worst	12	Beyond
FORETINIB	5.4	worst	12	Beyond
ALISERTIB	7.6	best	12	scTherapy
AMSACRINE	5.3	best	12	scTherapy
BIRINAPANT	4.4	best	12	scTherapy
CABAZITAXEL	0.9	best	12	scTherapy
DACTOLISIB	5.4	best	12	scTherapy
DINACICLIB	21.1	best	12	scTherapy
DOXORUBICIN	5.2	best	12	scTherapy
FLOXURIDINE	2.3	best	12	scTherapy
GEMCITABINE	1.1	best	12	scTherapy
MITOXANTRONE	9.7	best	12	scTherapy
PANOBINOSTAT	16.6	best	12	scTherapy
PD0325901	6.3	best	12	scTherapy
SIROLIMUS	0	best	12	scTherapy
CABOZANTINIB	4.8	worst	12	scTherapy
ERLOTINIB	6.3	worst	12	scTherapy
FINGOLIMOD	9	worst	12	scTherapy
GEFITINIB	5.2	worst	12	scTherapy
IBRUTINIB	3.5	worst	12	scTherapy
IDELALISIB	3.1	worst	12	scTherapy
IMATINIB	0.8	worst	12	scTherapy
LAPATINIB	0	worst	12	scTherapy
MASITINIB	6.6	worst	12	scTherapy
NILOTINIB	0	worst	12	scTherapy
PAZOPANIB	1.9	worst	12	scTherapy
RUXOLITINIB	13.2	worst	12	scTherapy
TACEDINALINE	0.3	worst	12	scTherapy
Irinotecan	4.3	best	11	SCDRUG
Talazoparib	3.3	best	11	SCDRUG
Tozasertib	2.7	best	11	SCDRUG
Niraparib	0.7	best	11	SCDRUG
Mercaptopurine	0	best	11	SCDRUG
Pha793887	2.3	best	11	SCDRUG
Volasertib	3.9	best	11	SCDRUG
Rigosertib	12.4	best	11	SCDRUG
Amonafide	8.5	best	11	SCDRUG
Palbociclib	4.3	best	11	SCDRUG
Nutlin3	9.1	best	11	SCDRUG
Sns314	4	best	11	SCDRUG
Itraconazole	1.6	best	11	SCDRUG
Quizartinib	1.7	best	11	SCDRUG
Pac1	6.6	best	11	SCDRUG
Vinblastine	6.6	worst	11	SCDRUG
Azd7762	4.8	worst	11	SCDRUG
Sirolimus	1.6	worst	11	SCDRUG
Carfilzomib	23.3	worst	11	SCDRUG
Mitoxantrone	7.3	worst	11	SCDRUG
Cabazitaxel	9.8	worst	11	SCDRUG
Oprozomib	10.7	worst	11	SCDRUG
Tosedostat	3.7	worst	11	SCDRUG
Sb743921	1.3	worst	11	SCDRUG
Sn38	20.3	worst	11	SCDRUG
Cudc907	37.4	worst	11	SCDRUG
Gemcitabine	4.8	worst	11	SCDRUG
Ots167	21.9	worst	11	SCDRUG
Mocetinostat	11.4	worst	11	SCDRUG
Romidepsin	29	worst	11	SCDRUG
VALPROIC-ACID	0	best	11	Beyond
PREDNISONE	0.8	best	11	Beyond
AZACITIDINE	3.8	best	11	Beyond
ITRACONAZOLE	1.6	best	11	Beyond
DOCETAXEL	9.5	best	11	Beyond
HOMOHARRINGTONINE	35.1	best	11	Beyond
BORTEZOMIB	20	best	11	Beyond
NILOTINIB	0	best	11	Beyond
TOREMIFENE	0.9	best	11	Beyond
ABT-751	4.9	best	11	Beyond
RADICICOL	15.6	best	11	Beyond
YM-155	16.5	best	11	Beyond
LY-294002	10.9	worst	11	Beyond
LOVASTATIN	0	worst	11	Beyond
SIMVASTATIN	1.9	worst	11	Beyond
TACROLIMUS	0.6	worst	11	Beyond
TAMOXIFEN	4.8	worst	11	Beyond
SIROLIMUS	1.6	worst	11	Beyond
TUBACIN	3.6	worst	11	Beyond
APO-866	27.8	worst	11	Beyond
NVP-AEW541	4.9	worst	11	Beyond
DEFOROLIMUS	0.7	worst	11	Beyond
LINSITINIB	1.9	worst	11	Beyond
FOSTAMATINIB	5.8	worst	11	Beyond
AS-703026	7.2	worst	11	Beyond
TUBASTATIN-a	3.6	worst	11	Beyond
AFATINIB	1.9	best	11	scTherapy
AZD7762	4.8	best	11	scTherapy
AZD8055	10.3	best	11	scTherapy
BI2536	5.5	best	11	scTherapy
BORTEZOMIB	20	best	11	scTherapy
CARFILZOMIB	23.3	best	11	scTherapy
DOXORUBICIN	9.8	best	11	scTherapy
FLOXURIDINE	0	best	11	scTherapy
GEMCITABINE	4.8	best	11	scTherapy
LESTAURTINIB	12.4	best	11	scTherapy
MITOXANTRONE	7.3	best	11	scTherapy
PANOBINOSTAT	19	best	11	scTherapy
PD0325901	1.9	best	11	scTherapy
SIROLIMUS	1.6	best	11	scTherapy
TOSEDOSTAT	3.7	best	11	scTherapy
ALPELISIB	4	worst	11	scTherapy
AZD1480	5.8	worst	11	scTherapy
AZD4547	1.6	worst	11	scTherapy
ERLOTINIB	4.9	worst	11	scTherapy
GEFITINIB	3.8	worst	11	scTherapy
IBRUTINIB	0	worst	11	scTherapy
IMATINIB	1.1	worst	11	scTherapy
LAPATINIB	0.2	worst	11	scTherapy
MASITINIB	3.5	worst	11	scTherapy
NILOTINIB	0	worst	11	scTherapy
REFAMETINIB	9.9	worst	11	scTherapy
RUXOLITINIB	19	worst	11	scTherapy
SERDEMETAN	9.6	worst	11	scTherapy
SORAFENIB	0	worst	11	scTherapy
TANESPIMYCIN	10.2	worst	11	scTherapy
Itraconazole	5	best	2	SCDRUG
Nutlin3	6.1	best	2	SCDRUG
Talazoparib	1.8	best	2	SCDRUG
Mercaptopurine	0	best	2	SCDRUG
Tozasertib	5.8	best	2	SCDRUG
Amg208	0	best	2	SCDRUG
Tak715	3.7	best	2	SCDRUG
Amonafide	6.8	best	2	SCDRUG
Azd4547	0	best	2	SCDRUG
Temozolomide	0	best	2	SCDRUG
Pf3845	2.5	best	2	SCDRUG
Trametinib	5.2	best	2	SCDRUG
Masitinib	3.9	best	2	SCDRUG
Irinotecan	1.4	best	2	SCDRUG
Palbociclib	5.7	best	2	SCDRUG
Azd7762	2.8	worst	2	SCDRUG
Sirolimus	7.8	worst	2	SCDRUG
Camptothecin	6.5	worst	2	SCDRUG
Carfilzomib	29.2	worst	2	SCDRUG
Tosedostat	1.5	worst	2	SCDRUG
Mitoxantrone	2.3	worst	2	SCDRUG
Oprozomib	18.4	worst	2	SCDRUG
Cabazitaxel	0.6	worst	2	SCDRUG
Cudc907	39.7	worst	2	SCDRUG
Sb743921	0	worst	2	SCDRUG
Ots167	18.2	worst	2	SCDRUG
Sn38	12.5	worst	2	SCDRUG
Mocetinostat	12.7	worst	2	SCDRUG
Gemcitabine	1.4	worst	2	SCDRUG
Romidepsin	29.6	worst	2	SCDRUG
TEMOZOLOMIDE	0	best	2	Beyond
FLOXURIDINE	0	best	2	Beyond
PREDNISONE	1	best	2	Beyond
CAMPTOTHECIN	6.5	best	2	Beyond
ITRACONAZOLE	5	best	2	Beyond
ENZASTAURIN	0	best	2	Beyond
VX-745	4.9	best	2	Beyond
OSI-930	0.6	best	2	Beyond
ON-01910	17.5	best	2	Beyond
METHYLPREDNISOLONE	12.8	worst	2	Beyond
ISOSORBIDE	15.4	worst	2	Beyond
TRICIRIBINE	12.7	worst	2	Beyond
TIPIFARNIB	10.4	worst	2	Beyond
CLOMIFENE	4.8	worst	2	Beyond
TAMOXIFEN	3.7	worst	2	Beyond
TOZASERTIB	5.8	worst	2	Beyond
RADICICOL	25.2	worst	2	Beyond
FK-866	26	worst	2	Beyond
APO-866	26	worst	2	Beyond
NVP-AEW541	8.5	worst	2	Beyond
DEFOROLIMUS	3.1	worst	2	Beyond
GSK-690693	3.7	worst	2	Beyond
ALISERTIB	1.8	worst	2	Beyond
NAVITOCLAX	24.7	worst	2	Beyond
AFATINIB	0.8	best	2	scTherapy
ALVOCIDIB	22.2	best	2	scTherapy
AMSACRINE	9.8	best	2	scTherapy
CABAZITAXEL	0.6	best	2	scTherapy
CAMPTOTHECIN	6.5	best	2	scTherapy
DANUSERTIB	3.3	best	2	scTherapy
DINACICLIB	26.7	best	2	scTherapy
DOXORUBICIN	6.5	best	2	scTherapy
FLOXURIDINE	0	best	2	scTherapy
GEMCITABINE	1.4	best	2	scTherapy
MITOXANTRONE	2.3	best	2	scTherapy
PANOBINOSTAT	20.9	best	2	scTherapy
SIROLIMUS	7.8	best	2	scTherapy
TOSEDOSTAT	1.5	best	2	scTherapy
VALRUBICIN	9.8	best	2	scTherapy
ALPELISIB	4.7	worst	2	scTherapy
CABOZANTINIB	1.1	worst	2	scTherapy
HYDROXYUREA	0	worst	2	scTherapy
IBRUTINIB	0	worst	2	scTherapy
IDELALISIB	5.4	worst	2	scTherapy
IMATINIB	2.1	worst	2	scTherapy
MASITINIB	3.9	worst	2	scTherapy
PELITINIB	4.4	worst	2	scTherapy
RUXOLITINIB	12.7	worst	2	scTherapy
SELUMETINIB	5.7	worst	2	scTherapy
SUNITINIB	0.9	worst	2	scTherapy
TIVOZANIB	2.9	worst	2	scTherapy
UNC0638	7.5	worst	2	scTherapy
VEMURAFENIB	0	worst	2	scTherapy
VISMODEGIB	0	worst	2	scTherapy
Itraconazole	4.8	best	3	SCDRUG
Itraconazole	1.2	best	3	SCDRUG
Alpelisib	2.6	best	3	SCDRUG
Alpelisib	4.3	best	3	SCDRUG
Bicalutamide	0	best	3	SCDRUG
Bicalutamide	0	best	3	SCDRUG
Azd4547	0.1	best	3	SCDRUG
Azd4547	0.6	best	3	SCDRUG
Bms754807	16.1	best	3	SCDRUG
Bms754807	0	best	3	SCDRUG
Erlotinib	3.2	best	3	SCDRUG
Erlotinib	3.3	best	3	SCDRUG
Temozolomide	0.1	best	3	SCDRUG
Temozolomide	0	best	3	SCDRUG
Tak715	0.1	best	3	SCDRUG
Vinblastine	1.5	worst	3	SCDRUG
Cabazitaxel	0.5	worst	3	SCDRUG
Cabazitaxel	16.5	worst	3	SCDRUG
Camptothecin	12.3	worst	3	SCDRUG
Camptothecin	4.2	worst	3	SCDRUG
Vincristine	11	worst	3	SCDRUG
Vincristine	3	worst	3	SCDRUG
Romidepsin	30.7	worst	3	SCDRUG
Romidepsin	23.7	worst	3	SCDRUG
Sb743921	1.1	worst	3	SCDRUG
Sb743921	0.3	worst	3	SCDRUG
Sn38	16.7	worst	3	SCDRUG
Sn38	8.4	worst	3	SCDRUG
Gemcitabine	3.4	worst	3	SCDRUG
Gemcitabine	4.4	worst	3	SCDRUG
FLOXURIDINE	0.2	best	3	Beyond
FLOXURIDINE	0	best	3	Beyond
PREDNISONE	1.4	best	3	Beyond
PREDNISONE	0	best	3	Beyond
PACLITAXEL	6.8	best	3	Beyond
PACLITAXEL	1	best	3	Beyond
ITRACONAZOLE	1.2	best	3	Beyond
ITRACONAZOLE	4.8	best	3	Beyond
FULVESTRANT	0	best	3	Beyond
FULVESTRANT	0.3	best	3	Beyond
TOREMIFENE	1.1	best	3	Beyond
TOREMIFENE	4.6	best	3	Beyond
OSI-930	0	best	3	Beyond
OSI-930	0	best	3	Beyond
AURANOFIN	9.3	best	3	Beyond
AURANOFIN	9.7	best	3	Beyond
THIOTEPA	0	worst	3	Beyond
THIOTEPA	0.3	worst	3	Beyond
ISOSORBIDE	15.1	worst	3	Beyond
ISOSORBIDE	14.2	worst	3	Beyond
FINASTERIDE	0	worst	3	Beyond
FINASTERIDE	1.9	worst	3	Beyond
EXEMESTANE	6.9	worst	3	Beyond
EXEMESTANE	1	worst	3	Beyond
TIPIFARNIB	6.1	worst	3	Beyond
TIPIFARNIB	10	worst	3	Beyond
TACROLIMUS	0.5	worst	3	Beyond
TACROLIMUS	0	worst	3	Beyond
TOREMIFENE	4.6	worst	3	Beyond
TOREMIFENE	1.1	worst	3	Beyond
TOZASERTIB	0	worst	3	Beyond
TOZASERTIB	6.7	worst	3	Beyond
TUBACIN	4	worst	3	Beyond
TUBACIN	2	worst	3	Beyond
APO-866	21.7	worst	3	Beyond
APO-866	24.6	worst	3	Beyond
FK-866	21.7	worst	3	Beyond
FK-866	24.6	worst	3	Beyond
PD-0325901	2.4	worst	3	Beyond
PD-0325901	0	worst	3	Beyond
NVP-AEW541	7.9	worst	3	Beyond
NVP-AEW541	11.8	worst	3	Beyond
DEFOROLIMUS	5.9	worst	3	Beyond
DEFOROLIMUS	0	worst	3	Beyond
PF-431396	6.1	worst	3	Beyond
PF-431396	10.4	worst	3	Beyond
FOSTAMATINIB	1.7	worst	3	Beyond
FOSTAMATINIB	7.7	worst	3	Beyond
GSK-690693	4.6	worst	3	Beyond
GSK-690693	1.7	worst	3	Beyond
ALISERTIB	4.5	worst	3	Beyond
ALISERTIB	6	worst	3	Beyond
SGX523	0.2	worst	3	Beyond
SGX523	0	worst	3	Beyond
GSK-1904529a	0	worst	3	Beyond
GSK-1904529a	11.7	worst	3	Beyond
AS-703026	6.7	worst	3	Beyond
AS-703026	2.3	worst	3	Beyond
AMSACRINE	9.2	best	3	scTherapy
AZD7762	4.5	best	3	scTherapy
BIRINAPANT	8.8	best	3	scTherapy
BORTEZOMIB	27.2	best	3	scTherapy
CABAZITAXEL	16.5	best	3	scTherapy
CAMPTOTHECIN	12.3	best	3	scTherapy
CARFILZOMIB	28.4	best	3	scTherapy
DANUSERTIB	7.9	best	3	scTherapy
DOXORUBICIN	5	best	3	scTherapy
FLOXURIDINE	0.2	best	3	scTherapy
GEMCITABINE	4.4	best	3	scTherapy
MITOXANTRONE	3.8	best	3	scTherapy
PD0325901	2.4	best	3	scTherapy
SIROLIMUS	9.9	best	3	scTherapy
ALECTINIB	0.9	worst	3	scTherapy
ALPELISIB	4.3	worst	3	scTherapy
CABOZANTINIB	0	worst	3	scTherapy
DEXAMETHASONE	11.8	worst	3	scTherapy
ENZALUTAMIDE	0.3	worst	3	scTherapy
IBRUTINIB	0	worst	3	scTherapy
IDELALISIB	6.6	worst	3	scTherapy
IMATINIB	2.4	worst	3	scTherapy
LAPATINIB	0	worst	3	scTherapy
MASITINIB	4.6	worst	3	scTherapy
PELITINIB	6.5	worst	3	scTherapy
SELUMETINIB	3.3	worst	3	scTherapy
VANDETANIB	1	worst	3	scTherapy
VEMURAFENIB	2.1	worst	3	scTherapy
Gemcitabine	10.7	best	5	SCDRUG
Sn38	18.6	best	5	SCDRUG
Sb743921	10.2	best	5	SCDRUG
Cabazitaxel	13.3	best	5	SCDRUG
Ots167	22	best	5	SCDRUG
Mitoxantrone	14.2	best	5	SCDRUG
Danusertib	9.6	best	5	SCDRUG
Bi2536	8.8	best	5	SCDRUG
Romidepsin	27.4	best	5	SCDRUG
Topotecan	11	best	5	SCDRUG
Mocetinostat	10.5	best	5	SCDRUG
Cudc907	36.1	best	5	SCDRUG
Vincristine	11.8	best	5	SCDRUG
Azd7762	4	best	5	SCDRUG
Vinblastine	6.2	best	5	SCDRUG
Telatinib	0	worst	5	SCDRUG
Imatinib	1.2	worst	5	SCDRUG
Linifanib	0	worst	5	SCDRUG
Mercaptopurine	7.8	worst	5	SCDRUG
Temozolomide	0	worst	5	SCDRUG
Resatorvid	0	worst	5	SCDRUG
Carboplatin	6.7	worst	5	SCDRUG
Pf3845	0	worst	5	SCDRUG
Azd4547	0	worst	5	SCDRUG
Bicalutamide	0	worst	5	SCDRUG
Tandutinib	0	worst	5	SCDRUG
Masitinib	4.9	worst	5	SCDRUG
Rgfp966	2.5	worst	5	SCDRUG
Amg232	7.5	worst	5	SCDRUG
Idasanutlin	8.9	worst	5	SCDRUG
FLUOROURACIL	0	best	5	Beyond
AZACITIDINE	3.1	best	5	Beyond
CAPECITABINE	0	best	5	Beyond
PLERIXAFOR	0	best	5	Beyond
HOMOHARRINGTONINE	32	best	5	Beyond
BORTEZOMIB	24.4	best	5	Beyond
TACROLIMUS	0.7	best	5	Beyond
LBH-589	16.8	best	5	Beyond
YM-155	29.5	best	5	Beyond
AURANOFIN	3.3	best	5	Beyond
MLN-2238	8.8	best	5	Beyond
PAC-1	6.1	best	5	Beyond
ANASTROZOLE	0	worst	5	Beyond
CELECOXIB	0	worst	5	Beyond
DEXAMETHASONE	2.4	worst	5	Beyond
METHYLPREDNISOLONE	3.3	worst	5	Beyond
FINASTERIDE	0	worst	5	Beyond
EXEMESTANE	1	worst	5	Beyond
LENALIDOMIDE	0	worst	5	Beyond
TUBACIN	0	worst	5	Beyond
DEFOROLIMUS	3.8	worst	5	Beyond
VELIPARIB	0.1	worst	5	Beyond
GSK-690693	6.1	worst	5	Beyond
PONATINIB	4	worst	5	Beyond
AFATINIB	1.9	best	5	scTherapy
ALISERTIB	0	best	5	scTherapy
ALVOCIDIB	19.5	best	5	scTherapy
AZD7762	4	best	5	scTherapy
BI2536	8.8	best	5	scTherapy
CARFILZOMIB	29.3	best	5	scTherapy
DANUSERTIB	9.6	best	5	scTherapy
DOXORUBICIN	9.1	best	5	scTherapy
ENZASTAURIN	3.5	best	5	scTherapy
FLOXURIDINE	7.6	best	5	scTherapy
PANOBINOSTAT	16.8	best	5	scTherapy
PD0325901	1.1	best	5	scTherapy
PEVONEDISTAT	14.7	best	5	scTherapy
SIROLIMUS	4.1	best	5	scTherapy
TALAZOPARIB	2.5	best	5	scTherapy
ALECTINIB	0	worst	5	scTherapy
AZD1480	4.8	worst	5	scTherapy
CABOZANTINIB	0	worst	5	scTherapy
CANERTINIB	11.9	worst	5	scTherapy
IMATINIB	1.2	worst	5	scTherapy
LAPATINIB	0	worst	5	scTherapy
LINIFANIB	0	worst	5	scTherapy
PONATINIB	4	worst	5	scTherapy
RUXOLITINIB	16.5	worst	5	scTherapy
SARACATINIB	0	worst	5	scTherapy
SELUMETINIB	2.4	worst	5	scTherapy
SORAFENIB	0	worst	5	scTherapy
TACEDINALINE	0.3	worst	5	scTherapy
TIVOZANIB	0.7	worst	5	scTherapy
UNC0638	5.1	worst	5	scTherapy
Irinotecan	2.4	best	6	SCDRUG
Irinotecan	8.2	best	6	SCDRUG
Serdemetan	6.4	best	6	SCDRUG
Rigosertib	8.7	best	6	SCDRUG
Rigosertib	14.5	best	6	SCDRUG
Pevonedistat	23.8	best	6	SCDRUG
Pevonedistat	18.4	best	6	SCDRUG
Vincristine	11.5	best	6	SCDRUG
Vincristine	12.5	best	6	SCDRUG
Rgfp966	2.9	best	6	SCDRUG
Talazoparib	1.9	best	6	SCDRUG
Itraconazole	6.5	best	6	SCDRUG
Azd1480	6.4	best	6	SCDRUG
Azd1480	3.8	best	6	SCDRUG
Bosutinib	10.5	best	6	SCDRUG
Pd0325901	12.6	worst	6	SCDRUG
Tosedostat	2.4	worst	6	SCDRUG
Cobimetinib	4.3	worst	6	SCDRUG
Cobimetinib	10.8	worst	6	SCDRUG
Trametinib	17.4	worst	6	SCDRUG
Trametinib	3.9	worst	6	SCDRUG
Tak733	4.7	worst	6	SCDRUG
Tak733	16.7	worst	6	SCDRUG
Mocetinostat	12.7	worst	6	SCDRUG
Azd7762	3	worst	6	SCDRUG
Azd7762	1.7	worst	6	SCDRUG
Sb743921	0.6	worst	6	SCDRUG
Sb743921	6.2	worst	6	SCDRUG
Azd8330	9.2	worst	6	SCDRUG
Azd8330	18.7	worst	6	SCDRUG
AMINOGLUTETHIMIDE	0	best	6	Beyond
BICALUTAMIDE	0	best	6	Beyond
FLUOROURACIL	6.4	best	6	Beyond
FLUOROURACIL	1.6	best	6	Beyond
TEMOZOLOMIDE	0	best	6	Beyond
TEMOZOLOMIDE	0.2	best	6	Beyond
PLERIXAFOR	0	best	6	Beyond
PLERIXAFOR	0	best	6	Beyond
HOMOHARRINGTONINE	29.2	best	6	Beyond
HOMOHARRINGTONINE	28.7	best	6	Beyond
VX-745	0	best	6	Beyond
VX-745	0	best	6	Beyond
CISPLATIN	11.5	best	6	Beyond
CISPLATIN	11.6	best	6	Beyond
OSI-930	0	best	6	Beyond
OSI-930	2.2	best	6	Beyond
TAK-715	0.4	best	6	Beyond
TAK-715	0	best	6	Beyond
ENZALUTAMIDE	0	best	6	Beyond
NAVITOCLAX	2.3	best	6	Beyond
NAVITOCLAX	17.8	best	6	Beyond
GSK-650394	6.5	best	6	Beyond
GSK-650394	0.5	best	6	Beyond
GSK-2334470	8.8	best	6	Beyond
GSK-2334470	0.2	best	6	Beyond
NVP-BGJ398	0	best	6	Beyond
NVP-BGJ398	0	best	6	Beyond
DEXAMETHASONE	7.7	worst	6	Beyond
EXEMESTANE	0.8	worst	6	Beyond
BORTEZOMIB	29.7	worst	6	Beyond
BORTEZOMIB	33.3	worst	6	Beyond
TRETINOIN	0	worst	6	Beyond
TOREMIFENE	1.4	worst	6	Beyond
ABT-751	4.7	worst	6	Beyond
ABT-751	5.9	worst	6	Beyond
YM-155	21.4	worst	6	Beyond
DEFOROLIMUS	6.6	worst	6	Beyond
DEFOROLIMUS	9.2	worst	6	Beyond
PF-431396	10.4	worst	6	Beyond
PF-431396	9.8	worst	6	Beyond
MLN-4924	23.8	worst	6	Beyond
MLN-4924	18.4	worst	6	Beyond
ON-01910	14.5	worst	6	Beyond
ON-01910	8.7	worst	6	Beyond
AFATINIB	1.4	best	6	scTherapy
ALVOCIDIB	22.2	best	6	scTherapy
APITOLISIB	7.8	best	6	scTherapy
AZD7762	4.5	best	6	scTherapy
BI2536	6.5	best	6	scTherapy
BIRINAPANT	6.9	best	6	scTherapy
BORTEZOMIB	30.2	best	6	scTherapy
DOXORUBICIN	6.5	best	6	scTherapy
PANOBINOSTAT	20.9	best	6	scTherapy
PD0325901	4.7	best	6	scTherapy
PICTILISIB	6.2	best	6	scTherapy
SIROLIMUS	4.6	best	6	scTherapy
TANESPIMYCIN	13.3	best	6	scTherapy
TOSEDOSTAT	3	best	6	scTherapy
VALRUBICIN	8.3	best	6	scTherapy
ALECTINIB	0.7	worst	6	scTherapy
AMINOGLUTETHIMIDE	0	worst	6	scTherapy
AZD1480	5.2	worst	6	scTherapy
BELINOSTAT	14.4	worst	6	scTherapy
IBRUTINIB	0	worst	6	scTherapy
IMATINIB	3.5	worst	6	scTherapy
LAPATINIB	0	worst	6	scTherapy
MASITINIB	7.1	worst	6	scTherapy
OLAPARIB	2.3	worst	6	scTherapy
PELITINIB	10	worst	6	scTherapy
PONATINIB	1.7	worst	6	scTherapy
REGORAFENIB	1.6	worst	6	scTherapy
RUXOLITINIB	13.6	worst	6	scTherapy
SERDEMETAN	8.6	worst	6	scTherapy
UNC0638	5.5	worst	6	scTherapy
Sn38	37.8	best	10	SCDRUG
Mocetinostat	12.3	best	10	SCDRUG
Gemcitabine	11	best	10	SCDRUG
Ots167	21.7	best	10	SCDRUG
Romidepsin	29	best	10	SCDRUG
Oprozomib	16.8	best	10	SCDRUG
Cudc907	35.1	best	10	SCDRUG
Carfilzomib	23.7	best	10	SCDRUG
Cabazitaxel	20.8	best	10	SCDRUG
Vinblastine	15.5	best	10	SCDRUG
Topotecan	24	best	10	SCDRUG
Dasatinib	0.7	best	10	SCDRUG
Sb743921	6.1	best	10	SCDRUG
Selinexor	24.5	best	10	SCDRUG
Mitoxantrone	4.8	best	10	SCDRUG
Talazoparib	11.8	worst	10	SCDRUG
Gsk1070916	12.9	worst	10	SCDRUG
Tivozanib	1.8	worst	10	SCDRUG
Vs4718	2.9	worst	10	SCDRUG
Azd8330	11.6	worst	10	SCDRUG
Azd5363	2	worst	10	SCDRUG
Temsirolimus	8.8	worst	10	SCDRUG
Oxaliplatin	14.4	worst	10	SCDRUG
Selumetinib	1.4	worst	10	SCDRUG
Tanespimycin	11.5	worst	10	SCDRUG
Tak733	7.4	worst	10	SCDRUG
Birinapant	5.6	worst	10	SCDRUG
Everolimus	3.9	worst	10	SCDRUG
Cobimetinib	6.6	worst	10	SCDRUG
Trametinib	8.1	worst	10	SCDRUG
BUSULFAN	0	best	10	Beyond
CELECOXIB	0	best	10	Beyond
FINASTERIDE	0	best	10	Beyond
DECITABINE	2.8	best	10	Beyond
CISPLATIN	7.9	best	10	Beyond
LBH-589	21.1	best	10	Beyond
AZACITIDINE	7.3	worst	10	Beyond
LOVASTATIN	0	worst	10	Beyond
SIMVASTATIN	0	worst	10	Beyond
EXEMESTANE	0	worst	10	Beyond
TRICIRIBINE	19.8	worst	10	Beyond
FULVESTRANT	0	worst	10	Beyond
DOCETAXEL	22.7	worst	10	Beyond
HOMOHARRINGTONINE	32.8	worst	10	Beyond
TACROLIMUS	0.3	worst	10	Beyond
NILOTINIB	19.9	worst	10	Beyond
MERCAPTOPURINE	7.8	worst	10	Beyond
SIROLIMUS	3.8	worst	10	Beyond
RADICICOL	8.4	worst	10	Beyond
EVEROLIMUS	3.9	worst	10	Beyond
TANESPIMYCIN	11.5	worst	10	Beyond
MIDOSTAURIN	5.3	worst	10	Beyond
TGX-221	19.5	worst	10	Beyond
MASITINIB	2	worst	10	Beyond
AFATINIB	22.1	worst	10	Beyond
YM-155	21.2	worst	10	Beyond
PF-431396	10	worst	10	Beyond
CRIZOTINIB	0	worst	10	Beyond
LINSITINIB	0	worst	10	Beyond
TOSEDOSTAT	6.6	worst	10	Beyond
KU-60019	4.4	worst	10	Beyond
ENMD-2076	10.4	worst	10	Beyond
BMS-754807	6.5	worst	10	Beyond
CYT387	10.1	worst	10	Beyond
GSK-1904529a	0	worst	10	Beyond
GSK-2126458	9.1	worst	10	Beyond
PHA-793887	9.3	worst	10	Beyond
DOVITINIB	0	worst	10	Beyond
PAC-1	8.2	worst	10	Beyond
NVP-AUY922	16.1	worst	10	Beyond
ALVESPIMYCIN	7.7	best	10	scTherapy
BI2536	17.6	best	10	scTherapy
CABAZITAXEL	20.8	best	10	scTherapy
DACTOLISIB	5.5	best	10	scTherapy
DASATINIB	0.7	best	10	scTherapy
DINACICLIB	23	best	10	scTherapy
DOXORUBICIN	9.4	best	10	scTherapy
FLOXURIDINE	13.1	best	10	scTherapy
GEMCITABINE	11	best	10	scTherapy
MITOXANTRONE	4.8	best	10	scTherapy
PACLITAXEL	18.7	best	10	scTherapy
SIROLIMUS	3.8	best	10	scTherapy
TALAZOPARIB	11.8	best	10	scTherapy
TANESPIMYCIN	11.5	best	10	scTherapy
TRETINOIN	0	best	10	scTherapy
AFATINIB	22.1	worst	10	scTherapy
AMINOGLUTETHIMIDE	0	worst	10	scTherapy
ANAGRELIDE	0	worst	10	scTherapy
CABOZANTINIB	0	worst	10	scTherapy
CANERTINIB	5.5	worst	10	scTherapy
FILGOTINIB	5.1	worst	10	scTherapy
FINGOLIMOD	7.9	worst	10	scTherapy
IMATINIB	0.7	worst	10	scTherapy
LINIFANIB	0	worst	10	scTherapy
LOMEGUATRIB	0	worst	10	scTherapy
RALOXIFENE	5	worst	10	scTherapy
REGORAFENIB	18.1	worst	10	scTherapy
SEMAXANIB	0.4	worst	10	scTherapy
TACEDINALINE	0	worst	10	scTherapy
TANDUTINIB	0.4	worst	10	scTherapy
Gemcitabine	0	best	9	SCDRUG
Sn38	7.8	best	9	SCDRUG
Sb743921	0.2	best	9	SCDRUG
Ots167	16.3	best	9	SCDRUG
Romidepsin	21.5	best	9	SCDRUG
Mocetinostat	12	best	9	SCDRUG
Cabazitaxel	2.3	best	9	SCDRUG
Cudc907	31	best	9	SCDRUG
Camptothecin	4	best	9	SCDRUG
Mitoxantrone	1.5	best	9	SCDRUG
Oprozomib	17.8	best	9	SCDRUG
Vinblastine	3.8	best	9	SCDRUG
Carfilzomib	27.3	best	9	SCDRUG
Sirolimus	4.1	best	9	SCDRUG
Topotecan	4.9	best	9	SCDRUG
Masitinib	5.5	worst	9	SCDRUG
Pf3845	1.3	worst	9	SCDRUG
Vs4718	2.3	worst	9	SCDRUG
Thioguanine	2.4	worst	9	SCDRUG
Olaparib	2.5	worst	9	SCDRUG
Mercaptopurine	1.8	worst	9	SCDRUG
Selumetinib	1.6	worst	9	SCDRUG
Apatinib	0	worst	9	SCDRUG
Azd4547	0	worst	9	SCDRUG
Tanespimycin	9.2	worst	9	SCDRUG
Nutlin3	3	worst	9	SCDRUG
Bms754807	5.2	worst	9	SCDRUG
Decitabine	1.6	worst	9	SCDRUG
Trametinib	0.7	worst	9	SCDRUG
Cobimetinib	3.7	worst	9	SCDRUG
CELECOXIB	0.4	best	9	Beyond
PREDNISONE	1.9	best	9	Beyond
ENZASTAURIN	0	best	9	Beyond
TAK-715	0	best	9	Beyond
EXEMESTANE	2.4	worst	9	Beyond
MERCAPTOPURINE	1.8	worst	9	Beyond
PF-431396	8.6	worst	9	Beyond
GSK-1904529a	2.3	worst	9	Beyond
PAC-1	3.4	worst	9	Beyond
AFATINIB	0.7	best	9	scTherapy
ALISERTIB	3.3	best	9	scTherapy
ALVOCIDIB	20	best	9	scTherapy
AZD7762	3.7	best	9	scTherapy
BIRINAPANT	0.2	best	9	scTherapy
BORTEZOMIB	26.2	best	9	scTherapy
DASATINIB	0	best	9	scTherapy
DOXORUBICIN	4.5	best	9	scTherapy
FLOXURIDINE	0	best	9	scTherapy
LESTAURTINIB	6.8	best	9	scTherapy
PACLITAXEL	0	best	9	scTherapy
PANOBINOSTAT	18	best	9	scTherapy
PD0325901	1.7	best	9	scTherapy
SIROLIMUS	4.1	best	9	scTherapy
TANESPIMYCIN	9.2	best	9	scTherapy
ALECTINIB	2.8	worst	9	scTherapy
AZD4547	0	worst	9	scTherapy
BRIVANIB	0	worst	9	scTherapy
CABOZANTINIB	0	worst	9	scTherapy
DEXAMETHASONE	0	worst	9	scTherapy
HYDROXYUREA	0.4	worst	9	scTherapy
IDELALISIB	4.8	worst	9	scTherapy
IMATINIB	3	worst	9	scTherapy
MASITINIB	5.5	worst	9	scTherapy
RALOXIFENE	2.3	worst	9	scTherapy
RUXOLITINIB	9.3	worst	9	scTherapy
SARACATINIB	1	worst	9	scTherapy
SELUMETINIB	1.6	worst	9	scTherapy
UNC0638	5.9	worst	9	scTherapy
VEMURAFENIB	0.4	worst	9	scTherapy
Vincristine	9.2	best	4	SCDRUG
Gemcitabine	4.2	best	4	SCDRUG
Sb743921	0	best	4	SCDRUG
Sn38	19.2	best	4	SCDRUG
Camptothecin	8.3	best	4	SCDRUG
Cabazitaxel	0	best	4	SCDRUG
Topotecan	5.4	best	4	SCDRUG
Vinblastine	5	best	4	SCDRUG
Sirolimus	12.7	best	4	SCDRUG
Floxuridine	0	best	4	SCDRUG
Danusertib	5.3	best	4	SCDRUG
Mitoxantrone	3.8	best	4	SCDRUG
Raltitrexed	0	best	4	SCDRUG
Romidepsin	30	best	4	SCDRUG
Bay872243	16.2	best	4	SCDRUG
Rociletinib	11.3	worst	4	SCDRUG
Bendamustine	1.9	worst	4	SCDRUG
Lapatinib	0	worst	4	SCDRUG
Linifanib	0	worst	4	SCDRUG
Vemurafenib	0	worst	4	SCDRUG
Saracatinib	0	worst	4	SCDRUG
Tacedinaline	0.8	worst	4	SCDRUG
Erlotinib	5.8	worst	4	SCDRUG
Bicalutamide	6.6	worst	4	SCDRUG
Pf3845	0.6	worst	4	SCDRUG
Tak715	12.8	worst	4	SCDRUG
Icotinib	2.3	worst	4	SCDRUG
Dasatinib	1.5	worst	4	SCDRUG
Tandutinib	5.2	worst	4	SCDRUG
Alpelisib	6.1	worst	4	SCDRUG
AMSACRINE	11.4	best	4	Beyond
ENTINOSTAT	16.8	best	4	Beyond
VORINOSTAT	13.3	best	4	Beyond
FLOXURIDINE	0	best	4	Beyond
PREDNISONE	0	best	4	Beyond
CYTARABINE	5.2	best	4	Beyond
AZACITIDINE	3.3	best	4	Beyond
ETOPOSIDE	4.9	best	4	Beyond
ITRACONAZOLE	4	best	4	Beyond
FULVESTRANT	1.1	best	4	Beyond
NILOTINIB	6.7	best	4	Beyond
CLOMIFENE	7.9	best	4	Beyond
TAMOXIFEN	5.8	best	4	Beyond
TOREMIFENE	3.2	best	4	Beyond
BOSUTINIB	8.8	best	4	Beyond
RADICICOL	29.6	best	4	Beyond
EVEROLIMUS	12.2	best	4	Beyond
BELINOSTAT	21	best	4	Beyond
LBH-589	26.7	best	4	Beyond
PANOBINOSTAT	26.7	best	4	Beyond
GIVINOSTAT	13.6	best	4	Beyond
AFATINIB	5.3	best	4	Beyond
BI-2536	6.8	best	4	Beyond
CRIZOTINIB	5.9	best	4	Beyond
TUBASTATIN-a	2.3	best	4	Beyond
PAC-1	8.7	best	4	Beyond
PF-477736	11.3	best	4	Beyond
TRICIRIBINE	10.8	worst	4	Beyond
MELPHALAN	0.4	worst	4	Beyond
ORANTINIB	0.7	worst	4	Beyond
TUBACIN	6.3	worst	4	Beyond
APO-866	26.1	worst	4	Beyond
FK-866	26.1	worst	4	Beyond
DEFOROLIMUS	11.9	worst	4	Beyond
RALTITREXED	0	worst	4	Beyond
ALISERTIB	3	best	4	scTherapy
ALVOCIDIB	30.1	best	4	scTherapy
BORTEZOMIB	29.3	best	4	scTherapy
CAMPTOTHECIN	8.3	best	4	scTherapy
CARFILZOMIB	29.9	best	4	scTherapy
DABRAFENIB	0	best	4	scTherapy
DANUSERTIB	5.3	best	4	scTherapy
DOXORUBICIN	8.5	best	4	scTherapy
FLOXURIDINE	0	best	4	scTherapy
GEMCITABINE	4.2	best	4	scTherapy
LESTAURTINIB	19	best	4	scTherapy
PANOBINOSTAT	26.7	best	4	scTherapy
PD0325901	7.8	best	4	scTherapy
SIROLIMUS	12.7	best	4	scTherapy
ALECTINIB	4.3	worst	4	scTherapy
AZD1480	11.1	worst	4	scTherapy
CABOZANTINIB	10	worst	4	scTherapy
ENZASTAURIN	4.2	worst	4	scTherapy
HYDROXYUREA	0	worst	4	scTherapy
IDELALISIB	13.1	worst	4	scTherapy
IMATINIB	0	worst	4	scTherapy
LAPATINIB	0	worst	4	scTherapy
MASITINIB	1.7	worst	4	scTherapy
PELITINIB	10.4	worst	4	scTherapy
RUXOLITINIB	26	worst	4	scTherapy
SELUMETINIB	3	worst	4	scTherapy
UNC0638	8.2	worst	4	scTherapy
VEMURAFENIB	0	worst	4	scTherapy

## Sheet: SuppFig2
Source data for Supplementary Figure 2 | Predicted effective drugs and doses for the diagnosis and refractory samples of the same AML patient.
Patient 2
	cid	Drug_Name	Response	MoA	Dose.nM.	Toxicity
	135564985	ganetespib	High-to-moderate	-	179.351	Potentially toxic (low confidence)
	15983966	GSK461364	High-to-moderate	PLK_inhibitor	212.01	Potentially toxic (low confidence)
	30323	daunorubicin	High-to-moderate	RNA_synthesis_inhibitor_topoisomerase_inhibitor	666.666	Potentially toxic (low confidence)
	6918736	rigosertib	High-to-moderate	cell_cycle_inhibitor_PLK_inhibitor	1000
	25227462	PF-03758309	High-to-moderate	p21_activated_kinase_inhibitor	288.171
	4212	mitoxantrone	High-to-moderate	topoisomerase_inhibitor	370.044	Potentially toxic (low confidence)
	4122	nocodazole	High-to-moderate	tubulin_polymerization_inhibitor	1000	Potentially toxic (low confidence)
	57379345	ceritinib	Moderate	ALK_tyrosine_kinase_receptor_inhibitor	838
	46885626	GSK1070916	Moderate	Aurora_kinase_inhibitor	188.987
	11152667	AZD7762	Moderate	CHK_inhibitor	278.062
	10184653	afatinib	Moderate	EGFR_inhibitor	1000
	9823820	lenvatinib	Moderate	FGFR_inhibitor_KIT_inhibitor_PDGFR_tyrosine_kinase_receptor_inhibitor_VEGFR_inhibitor	1000
	16722836	TG-101348	Moderate	FLT3_inhibitor_JAK_inhibitor	308.512
	11955716	AT13387	Moderate	HSP_antagonist	245.014
	46213929	LY2784544	Moderate	JAK_inhibitor	204.133
	58573469	AMG-232	Moderate	MDM_inhibitor	741.111
	16666708	AZD8330	Moderate	MEK_inhibitor	294.431
	24963252	TAK-733	Moderate	MEK_inhibitor	336.182	Potentially toxic (low confidence)
	16222096	cobimetinib	Moderate	MEK_inhibitor	584.615
	49836020	birinapant	Moderate	XIAP_inhibitor	835.231
	2690	CGS-15943	Moderate	adenosine_receptor_antagonist	730
	46898058	GSK923295	Moderate	centromere_associated_protein_inhibitor	1000
	446541	mycophenolic-acid	Moderate	dehydrogenase_inhibitor_inositol_monophosphatase_inhibitor	714.769
	300471	elesclomol	Moderate	oxidative_stress_inducer	191.833
	3385	5-fluorouracil	Moderate	thymidylate_synthase_inhibitor	476.222
	41867	epirubicin	Moderate	topoisomerase_inhibitor	100	Potentially toxic (low confidence)
	36462	etoposide	Moderate	topoisomerase_inhibitor	962.962
Patient 3
	cid	Drug_Name	Response	MoA	Dose.nM.	Toxicity
	135564985	ganetespib	High-to-moderate	-	294.207	Potentially toxic (low confidence)
	15983966	GSK461364	High-to-moderate	PLK_inhibitor	179.102
	49792852	NMS-1286937	High-to-moderate	PLK_inhibitor	278.062	Potentially toxic (low confidence)
	30323	daunorubicin	High-to-moderate	RNA_synthesis_inhibitor_topoisomerase_inhibitor	799.999
	25227462	PF-03758309	High-to-moderate	p21_activated_kinase_inhibitor	319.194	Potentially toxic (low confidence)
	25183872	ixazomib	High-to-moderate	proteasome_inhibitor	878.5
	23635314	KX2-391	High-to-moderate	src_inhibitor_tubulin_polymerization_inhibitor	268.946
	104842	SN-38	High-to-moderate	topoisomerase_inhibitor	218.803	Potentially toxic (low confidence)
	24360	camptothecin	High-to-moderate	topoisomerase_inhibitor	824.786	Potentially toxic (low confidence)
	41867	epirubicin	High-to-moderate	topoisomerase_inhibitor	289	Potentially toxic (low confidence)
	4212	mitoxantrone	High-to-moderate	topoisomerase_inhibitor	370.363	Potentially toxic (low confidence)
	36314	paclitaxel	High-to-moderate	tubulin_polymerization_inhibitor	1000
	57379345	ceritinib	Moderate	ALK_tyrosine_kinase_receptor_inhibitor	838
	24978538	navitoclax	Moderate	BCL_inhibitor	1000
	11338033	AT-7519	Moderate	CDK_inhibitor	477.862
	10184653	afatinib	Moderate	EGFR_inhibitor	1000
	71496458	osimertinib	Moderate	EGFR_inhibitor	919
	9823820	lenvatinib	Moderate	FGFR_inhibitor_KIT_inhibitor_PDGFR_tyrosine_kinase_receptor_inhibitor_VEGFR_inhibitor	1000
	9888590	HMN-214	Moderate	PLK_inhibitor	666.074
	25257557	CX-5461	Moderate	RNA_polymerase_inhibitor	446.154
	49836020	birinapant	Moderate	XIAP_inhibitor	697.106
	2690	CGS-15943	Moderate	adenosine_receptor_antagonist	838
	46898058	GSK923295	Moderate	centromere_associated_protein_inhibitor	1000
	446541	mycophenolic-acid	Moderate	dehydrogenase_inhibitor_inositol_monophosphatase_inhibitor	730.615
	159324	tipifarnib	Moderate	farnesyltransferase_inhibitor	564.103
	300471	elesclomol	Moderate	oxidative_stress_inducer	176.638
	36462	etoposide	Moderate	topoisomerase_inhibitor	1000

## Sheet: SuppFig7
Source data for Supplementary Figure 7 | Heatmap of measured drug sensitivities for treatments predicted either as effective or ineffective in ovarian cancer patients.
Patient 1	Patient 2	Patient 3	type
40	32.5	39.9	efective
34.1	38.1	40.4	efective
17.5	6.5	16.1	efective
33.9	36.4	28.8	efective
32.5	37.9	16.7	efective
14.8	15.8	20.2	efective
12.5	16.5	20.3	efective
17.4	16.4	17.8	efective
2.3	2	0	efective
6.2	2.2	0	efective
5.3	5.5	7.9	efective
10	9.2	8.5	efective
5.9	10.2	8	efective
3.5	13.8	13.2	efective
8.5	37.9	37.2	efective
0	31.2	18.7	efective
6.6	5.6	5.4	efective
11.2	5.5	9.3	efective
5.9	5.1	8.2	efective
10.4	15	17.4	efective
1.5	1	0	efective
1.4	0	0	efective
3.3	0.7	1.2	efective
27	20.3	30.6	efective
13.7	15.8	17	efective
2.3	9.5	16.7	efective
0.7	10.7	17.6	efective
5.6	1.3	9.9	efective
7.4	4.8	13.6	efective
0	0	6.9	efective
19	10.1	8.9	efective
0	0	1.7	efective
0	1.2	3.5	non-effective
0	0	0	non-effective
3.3	0	0	non-effective
0	0	2.2	non-effective
0	0	0	non-effective
0	0	11.2	non-effective
0	0	1.7	non-effective
0	0	4.9	non-effective
7.6	3.3	6.7	non-effective
0	1.5	7.7	non-effective

## Sheet: SuppFig10
Source data for Supplementary Figure 10 | Overlap in scTherapy treatment predictions among the major and minor subclones across four AML patient samples.
Patient 5					Patient 6					Patient 11					Patient 12
	cid	Drug_Name	P_S			cid	Drug_Name	P_S			cid	Drug_Name	P_S			cid	Drug_Name	P_S
1	11538455	JNJ-26481585	p5_A		1	11538455	JNJ-26481585	p6_A		1	11538455	JNJ-26481585	p11_A		1	11538455	JNJ-26481585	p11_A
2	135564985	ganetespib	p5_A		2	6918837	panobinostat	p6_A		2	6918837	panobinostat	p11_A		2	6918837	panobinostat	p11_A
3	11442891	danusertib	p5_A		3	5352062	romidepsin	p6_A		3	5352062	romidepsin	p11_A		3	5352062	romidepsin	p11_A
4	15983966	GSK461364	p5_A		4	387447	bortezomib	p6_A		4	387447	bortezomib	p11_A		4	135564985	ganetespib	p11_A
5	30323	daunorubicin	p5_A		5	30323	daunorubicin	p6_A		5	24800541	delanzomib	p11_A		5	11364421	BI-2536	p11_A
6	25227462	PF-03758309	p5_A		6	25262965	AZD8055	p6_A		6	148124	docetaxel	p11_A		6	15983966	GSK461364	p11_A
7	104842	SN-38	p5_A		7	300471	elesclomol	p6_A		7	11749858	PCI-24781	p11_A		7	49792852	NMS-1286937	p11_A
8	25227436	AZD5363	p5_A		8	462382	MG-132	p6_A		8	49855250	SB-939	p11_A		8	30323	daunorubicin	p11_A
9	16038120	NVP-TAE684	p5_A		9	24800541	delanzomib	p6_A		9	30323	daunorubicin	p11_A		9	6914657	FK-866	p11_A
10	644241	nilotinib	p5_A		10	104842	SN-38	p6_A		10	45375953	MLN0128	p11_A		10	23635314	KX2-391	p11_A
11	16007391	barasertib-HQPA	p5_A		11	4212	mitoxantrone	p6_A		11	11977753	NVP-BEZ235	p11_A		11	104842	SN-38	p11_A
12	5494449	tozasertib	p5_A		12	148124	docetaxel	p6_A		12	300471	elesclomol	p11_A		12	24360	camptothecin	p11_A
13	11152667	AZD7762	p5_A		13	16038120	NVP-TAE684	p6_A		13	11556711	carfilzomib	p11_A		13	4212	mitoxantrone	p11_A
14	10184653	afatinib	p5_A		14	5494449	tozasertib	p6_A		14	25183872	ixazomib	p11_A		14	4122	nocodazole	p11_A
15	208908	lapatinib	p5_A		15	11152667	AZD7762	p6_A		15	9934347	NVP-TAE226	p11_A		15	26596	parbendazole	p11_A
16	9823820	lenvatinib	p5_A		16	454216	valrubicin	p6_A		16	104842	SN-38	p11_A		16	57379345	ceritinib	p11_A
17	49855250	SB-939	p5_A		17	6918638	belinostat	p6_A		17	24360	camptothecin	p11_A		17	24826799	ponatinib	p11_A
18	11955716	AT13387	p5_A		18	11667893	motesanib	p6_A		18	41867	epirubicin	p11_A		18	24821094	ibrutinib	p11_A
19	46213929	LY2784544	p5_A		19	56649450	alpelisib	p6_A		19	4212	mitoxantrone	p11_A		19	10184653	afatinib	p11_A
20	58573469	AMG-232	p5_A		20	42611257	vemurafenib	p6_A		25	6918852	R547	p11_A		20	9823820	lenvatinib	p11_A
21	16666708	AZD8330	p5_A		21	49836020	birinapant	p6_A		26	11152667	AZD7762	p11_A		21	16722836	TG-101348	p11_A
22	11548630	Ro-4987655	p5_A		22	2690	CGS-15943	p6_A		110	11538455	JNJ-26481585	p11_B		22	11667893	motesanib	p11_A
23	16222096	cobimetinib	p5_A		23	9936746	OTX015	p6_A		29	387447	bortezomib	p11_B		23	25257557	CX-5461	p11_A
24	17755052	GDC-0941	p5_A		24	46898058	GSK923295	p6_A		31	462382	MG-132	p11_B		24	9936746	OTX015	p11_A
25	25257557	CX-5461	p5_A		25	446541	mycophenolic-acid	p6_A		41	135564985	ganetespib	p11_B		25	446541	mycophenolic-acid	p11_A
26	49836020	birinapant	p5_A		26	9884685	PI-103	p6_A		51	11442891	danusertib	p11_B		26	9884685	PI-103	p11_A
27	2690	CGS-15943	p5_A		110	11538455	JNJ-26481585	p6_B		61	11364421	BI-2536	p11_B		27	300471	elesclomol	p11_A
28	300471	elesclomol	p5_A		210	135564985	ganetespib	p6_B		71	15983966	GSK461364	p11_B		28	3385	5-fluorouracil	p11_A
29	462382	MG-132	p5_A		31	11442891	danusertib	p6_B		81	49792852	NMS-1286937	p11_B		110	11538455	JNJ-26481585	p12_B
30	36462	etoposide	p5_A		41	6505803	tanespimycin	p6_B		91	30323	daunorubicin	p11_B		29	6918837	panobinostat	p12_B
110	11538455	JNJ-26481585	p5_B		51	15983966	GSK461364	p6_B		101	300471	elesclomol	p11_B		31	5352062	romidepsin	p12_B
210	135564985	ganetespib	p5_B		61	30323	daunorubicin	p6_B		111	25227462	PF-03758309	p11_B		41	11364421	BI-2536	p12_B
31	11442891	danusertib	p5_B		71	25262792	AZD2014	p6_B		121	24800541	delanzomib	p11_B		51	49792852	NMS-1286937	p12_B
41	6505803	tanespimycin	p5_B		81	45375953	MLN0128	p6_B		131	25183872	ixazomib	p11_B		61	30323	daunorubicin	p12_B
51	25262792	AZD2014	p5_B		91	25227462	PF-03758309	p6_B		141	23635314	KX2-391	p11_B		71	300471	elesclomol	p12_B
61	25227462	PF-03758309	p5_B		101	25183872	ixazomib	p6_B		151	5351344	combretastatin-A-4	p11_B		81	104842	SN-38	p12_B
71	25227436	AZD5363	p5_B		111	23635314	KX2-391	p6_B		161	4122	nocodazole	p11_B		91	4122	nocodazole	p12_B
81	57390074	AP26113	p5_B		121	104842	SN-38	p6_B		171	71496458	osimertinib	p11_B		101	46843057	GSK2110183	p12_B
91	5494449	tozasertib	p5_B		131	4212	mitoxantrone	p6_B		181	11167602	regorafenib	p11_B		111	57379345	ceritinib	p12_B
101	11338033	AT-7519	p5_B		141	5351344	combretastatin-A-4	p6_B		191	11667893	motesanib	p11_B		121	24978538	navitoclax	p12_B
111	454216	valrubicin	p5_B		151	46843057	GSK2110183	p6_B		20	44182295	refametinib	p11_B		131	24826799	ponatinib	p12_B
121	10184653	afatinib	p5_B		161	57390074	AP26113	p6_B		21	56649450	alpelisib	p11_B		141	11152667	AZD7762	p12_B
131	208908	lapatinib	p5_B		171	24771867	alisertib	p6_B		22	9888590	HMN-214	p11_B		151	71496458	osimertinib	p12_B
141	71496458	osimertinib	p5_B		181	24978538	navitoclax	p6_B		23	25257557	CX-5461	p11_B		161	11667893	motesanib	p12_B
151	9823820	lenvatinib	p5_B		191	11338033	AT-7519	p6_B		24	42642645	foretinib	p11_B		171	11719003	BVD-523	p12_B
161	49855250	SB-939	p5_B		201	9823820	lenvatinib	p6_B		251	49836020	birinapant	p11_B		181	374536	RITA	p12_B
171	11955716	AT13387	p5_B		211	16722836	TG-101348	p6_B		261	9936746	OTX015	p11_B		191	15983966	GSK461364	p12_B
181	46213929	LY2784544	p5_B		221	6918638	belinostat	p6_B		27	3385	5-fluorouracil	p11_B		201	9888590	HMN-214	p12_B
191	44187362	AS-703026	p5_B		231	11667893	motesanib	p6_B		28	36462	etoposide	p11_B		211	25257557	CX-5461	p12_B
201	11548630	Ro-4987655	p5_B		241	58573469	AMG-232	p6_B		112	11538455	JNJ-26481585	p11_1		221	42642645	foretinib	p12_B
211	44182295	refametinib	p5_B		251	16666708	AZD8330	p6_B		210	6918837	panobinostat	p11_1		231	49836020	birinapant	p12_B
221	56649450	alpelisib	p5_B		261	25257557	CX-5461	p6_B		32	5352062	romidepsin	p11_1		241	2690	CGS-15943	p12_B
231	25257557	CX-5461	p5_B		27	49836020	birinapant	p6_B		42	387447	bortezomib	p11_1		251	9936746	OTX015	p12_B
241	49836020	birinapant	p5_B		28	462382	MG-132	p6_B		52	6918852	R547	p11_1		261	446541	mycophenolic-acid	p12_B
251	2690	CGS-15943	p5_B		29	36462	etoposide	p6_B		62	30323	daunorubicin	p11_1		112	11538455	JNJ-26481585	p12_1
261	446541	mycophenolic-acid	p5_B		112	11538455	JNJ-26481585	p6_1		72	25262792	AZD2014	p11_1		210	6918837	panobinostat	p12_1
271	462382	MG-132	p5_B		212	6918837	panobinostat	p6_1		82	45375953	MLN0128	p11_1		32	5352062	romidepsin	p12_1
281	36462	etoposide	p5_B		32	5352062	romidepsin	p6_1		92	11977753	NVP-BEZ235	p11_1		42	135564985	ganetespib	p12_1
112	11538455	JNJ-26481585	p5_1		42	387447	bortezomib	p6_1		102	300471	elesclomol	p11_1		52	46926350	dinaciclib	p12_1
212	6918837	panobinostat	p5_1		52	11364421	BI-2536	p6_1		113	25227462	PF-03758309	p11_1		62	11364421	BI-2536	p12_1
32	5352062	romidepsin	p5_1		62	30323	daunorubicin	p6_1		122	24800541	delanzomib	p11_1		72	15983966	GSK461364	p12_1
42	135564985	ganetespib	p5_1		72	25262965	AZD8055	p6_1		132	25183872	ixazomib	p11_1		82	49792852	NMS-1286937	p12_1
52	11442891	danusertib	p5_1		82	300471	elesclomol	p6_1		142	104842	SN-38	p11_1		92	30323	daunorubicin	p12_1
62	15983966	GSK461364	p5_1		92	24800541	delanzomib	p6_1		152	24360	camptothecin	p11_1		102	6918736	rigosertib	p12_1
72	25227462	PF-03758309	p5_1		102	25183872	ixazomib	p6_1		162	41867	epirubicin	p11_1		113	104842	SN-38	p12_1
82	49806720	alectinib	p5_1		113	4212	mitoxantrone	p6_1		192	135398495	BRD-K24576554	p11_1		122	24360	camptothecin	p12_1
92	57379345	ceritinib	p5_1		122	644241	nilotinib	p6_1		201	24771867	alisertib	p11_1		132	4212	mitoxantrone	p12_1
102	16007391	barasertib-HQPA	p5_1		132	5287969	alvocidib	p6_1		211	11442891	danusertib	p11_1		142	4122	nocodazole	p12_1
113	5494449	tozasertib	p5_1		142	10184653	afatinib	p6_1		221	24826799	ponatinib	p11_1		152	49806720	alectinib	p12_1
122	24826799	ponatinib	p5_1		152	71496458	osimertinib	p6_1		231	46191454	PHA-793887	p11_1		162	10184653	afatinib	p12_1
132	11152667	AZD7762	p5_1		162	11667893	motesanib	p6_1		241	11152667	AZD7762	p11_1		172	9823820	lenvatinib	p12_1
142	10184653	afatinib	p5_1		172	56649450	alpelisib	p6_1		252	58573469	AMG-232	p11_1		182	11667893	motesanib	p12_1
152	208908	lapatinib	p5_1		182	42611257	vemurafenib	p6_1		114	11538455	JNJ-26481585	p11_2		192	25257557	CX-5461	p12_1
162	71496458	osimertinib	p5_1		192	25257557	CX-5461	p6_1		212	6918837	panobinostat	p11_2		202	9936746	OTX015	p12_1
172	9823820	lenvatinib	p5_1		202	49836020	birinapant	p6_1		33	5352062	romidepsin	p11_2		212	9884685	PI-103	p12_1
182	49855250	SB-939	p5_1		213	2690	CGS-15943	p6_1		43	387447	bortezomib	p11_2		222	23635314	KX2-391	p12_1
192	16666708	AZD8330	p5_1		222	446541	mycophenolic-acid	p6_1		53	11364421	BI-2536	p11_2		232	36462	etoposide	p12_1
202	11548630	Ro-4987655	p5_1		232	36462	etoposide	p6_1		63	49792852	NMS-1286937	p11_2		114	6918837	panobinostat	p12_2
213	17755052	GDC-0941	p5_1		242	5351344	combretastatin-A-4	p6_1		73	30323	daunorubicin	p11_2		213	11364421	BI-2536	p12_2
222	51001932	taselisib	p5_1		114	11538455	JNJ-26481585	p6_2		83	45375953	MLN0128	p11_2		33	15983966	GSK461364	p12_2
232	25257557	CX-5461	p5_1		214	6918837	panobinostat	p6_2		93	25227462	PF-03758309	p11_2		43	49792852	NMS-1286937	p12_2
242	49836020	birinapant	p5_1		33	5352062	romidepsin	p6_2		103	24800541	delanzomib	p11_2		53	30323	daunorubicin	p12_2
252	9936746	OTX015	p5_1		43	387447	bortezomib	p6_2		115	25183872	ixazomib	p11_2		63	300471	elesclomol	p12_2
262	46898058	GSK923295	p5_1		53	11556711	carfilzomib	p6_2		123	104842	SN-38	p11_2		73	104842	SN-38	p12_2
272	9884685	PI-103	p5_1		63	24800541	delanzomib	p6_2		133	24360	camptothecin	p11_2		83	4122	nocodazole	p12_2
282	300471	elesclomol	p5_1		73	30323	daunorubicin	p6_2		143	41867	epirubicin	p11_2		93	46843057	GSK2110183	p12_2
291	462382	MG-132	p5_1		83	300471	elesclomol	p6_2		153	4212	mitoxantrone	p11_2		103	57379345	ceritinib	p12_2
114	11538455	JNJ-26481585	p5_2		93	25183872	ixazomib	p6_2		193	46885626	GSK1070916	p11_2		115	16007391	barasertib-HQPA	p12_2
214	6918837	panobinostat	p5_2		103	104842	SN-38	p6_2		202	16007391	barasertib-HQPA	p11_2		123	24978538	navitoclax	p12_2
33	5352062	romidepsin	p5_2		115	24360	camptothecin	p6_2		213	6918852	R547	p11_2		133	24821094	ibrutinib	p12_2
43	135564985	ganetespib	p5_2		123	4212	mitoxantrone	p6_2		222	11152667	AZD7762	p11_2		143	5287969	alvocidib	p12_2
53	11442891	danusertib	p5_2		133	148124	docetaxel	p6_2		232	71496458	osimertinib	p11_2		153	10184653	afatinib	p12_2
63	49855250	SB-939	p5_2		143	24978538	navitoclax	p6_2		242	53358942	idasanutlin	p11_2		163	9823820	lenvatinib	p12_2
73	30323	daunorubicin	p5_2		153	11338033	AT-7519	p6_2		253	56649450	alpelisib	p11_2		173	11667893	motesanib	p12_2
83	25227462	PF-03758309	p5_2		163	5287969	alvocidib	p6_2		262	300471	elesclomol	p11_2		183	11719003	BVD-523	p12_2
93	104842	SN-38	p5_2		173	10184653	afatinib	p6_2		271	119182	clofarabine	p11_2		193	374536	RITA	p12_2
103	5494449	tozasertib	p5_2		183	11667893	motesanib	p6_2		116	387447	bortezomib	p11_3		203	11656518	RAF265	p12_2
115	11338033	AT-7519	p5_2		193	56649450	alpelisib	p6_2		214	135564985	ganetespib	p11_3		214	25257557	CX-5461	p12_2
123	454216	valrubicin	p5_2		203	49836020	birinapant	p6_2		34	15983966	GSK461364	p11_3		223	49836020	birinapant	p12_2
133	10184653	afatinib	p5_2		215	2690	CGS-15943	p6_2		44	49792852	NMS-1286937	p11_3		233	2690	CGS-15943	p12_2
143	208908	lapatinib	p5_2		223	446541	mycophenolic-acid	p6_2		54	30323	daunorubicin	p11_3		242	9936746	OTX015	p12_2
153	9823820	lenvatinib	p5_2		233	9884685	PI-103	p6_2		64	300471	elesclomol	p11_3		252	46898058	GSK923295	p12_2
163	46213929	LY2784544	p5_2		243	36462	etoposide	p6_2		74	24800541	delanzomib	p11_3		262	446541	mycophenolic-acid	p12_2
173	58573469	AMG-232	p5_2		116	11538455	JNJ-26481585	p6_3		84	25183872	ixazomib	p11_3		271	9884685	PI-103	p12_2
183	16666708	AZD8330	p5_2		216	104842	SN-38	p6_3		94	23635314	KX2-391	p11_3		281	23635314	KX2-391	p12_2
193	16222096	cobimetinib	p5_2		34	135564985	ganetespib	p6_3		104	5351344	combretastatin-A-4	p11_3		116	462382	MG-132	p12_3
203	44182295	refametinib	p5_2		44	6505803	tanespimycin	p6_3		117	4122	nocodazole	p11_3		215	104842	SN-38	p12_3
215	56649450	alpelisib	p5_2		54	15983966	GSK461364	p6_3		124	24771867	alisertib	p11_3		34	135564985	ganetespib	p12_3
223	16654980	buparlisib	p5_2		64	49792852	NMS-1286937	p6_3		134	11152667	AZD7762	p11_3		44	11364421	BI-2536	p12_3
233	51001932	taselisib	p5_2		74	30323	daunorubicin	p6_3		144	208908	lapatinib	p11_3		54	15983966	GSK461364	p12_3
243	11656518	RAF265	p5_2		84	25262792	AZD2014	p6_3		154	71496458	osimertinib	p11_3		64	49792852	NMS-1286937	p12_3
253	25257557	CX-5461	p5_2		94	25227462	PF-03758309	p6_3		163	16722836	TG-101348	p11_3		74	30323	daunorubicin	p12_3
263	2690	CGS-15943	p5_2		104	25183872	ixazomib	p6_3		172	11667893	motesanib	p11_3		84	300471	elesclomol	p12_3
273	300471	elesclomol	p5_2		117	23635314	KX2-391	p6_3		182	44182295	refametinib	p11_3		94	24800541	delanzomib	p12_3
283	462382	MG-132	p5_2		124	4212	mitoxantrone	p6_3		194	56649450	alpelisib	p11_3		104	4122	nocodazole	p12_3
292	3385	5-fluorouracil	p5_2		134	4122	nocodazole	p6_3		203	9888590	HMN-214	p11_3		117	57379345	ceritinib	p12_3
116	11538455	JNJ-26481585	p5_3		144	46843057	GSK2110183	p6_3		215	25257557	CX-5461	p11_3		124	71496458	osimertinib	p12_3
216	135564985	ganetespib	p5_3		154	57379345	ceritinib	p6_3		223	42642645	foretinib	p11_3		134	11667893	motesanib	p12_3
34	6505803	tanespimycin	p5_3		164	24978538	navitoclax	p6_3		233	49836020	birinapant	p11_3		144	11719003	BVD-523	p12_3
44	15983966	GSK461364	p5_3		174	9823820	lenvatinib	p6_3		243	2690	CGS-15943	p11_3		154	374536	RITA	p12_3
54	25227462	PF-03758309	p5_3		184	16722836	TG-101348	p6_3		254	9884685	PI-103	p11_3		164	6450551	axitinib	p12_3
64	23635314	KX2-391	p5_3		194	11955716	AT13387	p6_3		263	25227462	PF-03758309	p11_3		174	56649450	alpelisib	p12_3
74	16007391	barasertib-HQPA	p5_3		204	16736529	BIIB021	p6_3		272	36462	etoposide	p11_3		184	9888590	HMN-214	p12_3
84	5494449	tozasertib	p5_3		217	58573469	AMG-232	p6_3		118	11538455	JNJ-26481585	p11_4		194	25257557	CX-5461	p12_3
94	10184653	afatinib	p5_3		224	53358942	idasanutlin	p6_3		216	6918837	panobinostat	p11_4		204	49836020	birinapant	p12_3
104	71496458	osimertinib	p5_3		234	16666708	AZD8330	p6_3		35	135564985	ganetespib	p11_4		216	2690	CGS-15943	p12_3
117	9823820	lenvatinib	p5_3		244	44182295	refametinib	p6_3		45	11364421	BI-2536	p11_4		224	446541	mycophenolic-acid	p12_3
124	49855250	SB-939	p5_3		252	25257557	CX-5461	p6_3		55	15983966	GSK461364	p11_4		234	36462	etoposide	p12_3
134	46213929	LY2784544	p5_3		262	49836020	birinapant	p6_3		65	30323	daunorubicin	p11_4		243	5351344	combretastatin-A-4	p12_3
144	11719003	BVD-523	p5_3		271	9884685	PI-103	p6_3		75	25227462	PF-03758309	p11_4		118	11538455	JNJ-26481585	p12_4
154	16666708	AZD8330	p5_3		281	462382	MG-132	p6_3		85	25183872	ixazomib	p11_4		217	6918837	panobinostat	p12_4
164	11548630	Ro-4987655	p5_3		291	36462	etoposide	p6_3		95	23635314	KX2-391	p11_4		35	5352062	romidepsin	p12_4
174	16222096	cobimetinib	p5_3		118	11538455	JNJ-26481585	p6_4		105	4122	nocodazole	p11_4		45	11364421	BI-2536	p12_4
184	25257557	CX-5461	p5_3		218	6918837	panobinostat	p6_4		119	57379345	ceritinib	p11_4		55	49792852	NMS-1286937	p12_4
194	49836020	birinapant	p5_3		35	5352062	romidepsin	p6_4		125	24771867	alisertib	p11_4		65	30323	daunorubicin	p12_4
204	2690	CGS-15943	p5_3		45	387447	bortezomib	p6_4		135	11442891	danusertib	p11_4		75	104842	SN-38	p12_4
217	46898058	GSK923295	p5_3		55	24800541	delanzomib	p6_4		145	11152667	AZD7762	p11_4		85	4122	nocodazole	p12_4
224	446541	mycophenolic-acid	p5_3		65	30323	daunorubicin	p6_4		155	10184653	afatinib	p11_4		95	46843057	GSK2110183	p12_4
234	462382	MG-132	p5_3		75	300471	elesclomol	p6_4		164	208908	lapatinib	p11_4		105	57379345	ceritinib	p12_4
244	3385	5-fluorouracil	p5_3		85	25183872	ixazomib	p6_4		173	71496458	osimertinib	p11_4		119	5287969	alvocidib	p12_4
254	36462	etoposide	p5_3		95	4212	mitoxantrone	p6_4		183	56649450	alpelisib	p11_4		125	11152667	AZD7762	p12_4
118	11538455	JNJ-26481585	p5_4		105	148124	docetaxel	p6_4		195	9888590	HMN-214	p11_4		135	71496458	osimertinib	p12_4
218	135564985	ganetespib	p5_4		119	46843057	GSK2110183	p6_4		204	25257557	CX-5461	p11_4		145	11667893	motesanib	p12_4
35	11442891	danusertib	p5_4		125	5494449	tozasertib	p6_4		217	49836020	birinapant	p11_4		155	11719003	BVD-523	p12_4
45	15983966	GSK461364	p5_4		135	11152667	AZD7762	p6_4		224	2690	CGS-15943	p11_4		165	374536	RITA	p12_4
55	44224257	filanesib	p5_4		145	454216	valrubicin	p6_4		234	446541	mycophenolic-acid	p11_4		175	56649450	alpelisib	p12_4
65	25227462	PF-03758309	p5_4		155	208908	lapatinib	p6_4		244	5351344	combretastatin-A-4	p11_4		185	9888590	HMN-214	p12_4
75	23635314	KX2-391	p5_4		165	6918638	belinostat	p6_4							195	25257557	CX-5461	p12_4
85	104842	SN-38	p5_4		175	53358942	idasanutlin	p6_4							205	2690	CGS-15943	p12_4
95	4122	nocodazole	p5_4		185	56649450	alpelisib	p6_4							218	9936746	OTX015	p12_4
105	46843057	GSK2110183	p5_4		195	42611257	vemurafenib	p6_4							225	46898058	GSK923295	p12_4
119	16007391	barasertib-HQPA	p5_4		205	25257557	CX-5461	p6_4							235	9884685	PI-103	p12_4
125	5494449	tozasertib	p5_4		219	49836020	birinapant	p6_4
135	24821094	ibrutinib	p5_4		225	2690	CGS-15943	p6_4
145	454216	valrubicin	p5_4		235	9936746	OTX015	p6_4
155	208908	lapatinib	p5_4		245	9884685	PI-103	p6_4
165	71496458	osimertinib	p5_4
175	9823820	lenvatinib	p5_4
185	24889392	quizartinib	p5_4
195	16722836	TG-101348	p5_4
205	16666708	AZD8330	p5_4
219	44182295	refametinib	p5_4
225	17755052	GDC-0941	p5_4
235	56649450	alpelisib	p5_4
245	9888590	HMN-214	p5_4
255	49836020	birinapant	p5_4
264	2690	CGS-15943	p5_4
274	446541	mycophenolic-acid	p5_4
